# Supplementary material for: Effectiveness of Cognitive and Behavioral Interventions in the Treatment of Schizophrenia: An Umbrella Review of Meta-Analyses
Source: J Clin Med. 2025 Dec 26;15(1):187. doi: 10.3390/jcm15010187 (PMC12786704; doi:10.3390/jcm15010187)
Supplement: Supplementary file 1 [file jcm-15-00187-s001.zip]

Archive with 10 entries (10 files):
- Data extraction.xlsx
- Excluded meta-analyses (with reasons).pdf
- Full-text screening.xlsx
- PRISMA Checklist.pdf
- Quality assessment (for excluded meta-analyses).xlsx
- Quality assessment (for included meta-analyses).xlsx
- Regions and Countries Represented in the Included Meta.pdf
- Table S1. Inter-Rater Agreement Rates for Each Stage of the Umbrella Review.pdf
- Table S2-S4. Characteristics of the included meta-analyses.pdf
- Title and abstract screening.xlsx
