# Supplementary material for: Effectiveness of Cognitive and Behavioral Interventions in the Treatment of Schizophrenia: An Umbrella Review of Meta-Analyses
Source: J Clin Med. 2025 Dec 26;15(1):187. doi: 10.3390/jcm15010187 (PMC12786704; doi:10.3390/jcm15010187)
Supplement: Supplementary file 1 [file jcm-15-00187-s001.zip › Data extraction.xlsx]

## Sheet: Sheet1
Publication Year	Author	Title	Sample demographic (% schizophrenica, age, gender etc.)	Were the sample inpatients or outpatients?	Range of years that was searched for studies	Regions covered	Number of studies	Total sample size	Type of cognitive and behavioral intervention	Control group used	Effect size of treatment(s)	I2 values	How overall % is estimated (e.g. unweighted mean, weighted mean etc.) and whether random/mixed effects	Scales used	No. of studies for subgroups	Subgroups in detail	Limitation of the study	Remarks
2020	Barnicot, K; Michael, C; Trione, E; Lang, S; Saunders, T; Sharp, M; Crawford, M J	Psychological interventions for acute psychiatric inpatients with schizophrenia-spectrum disorders: A systematic review and meta-analysis	Subjects with schizophrenia-spectrum disorders treated in acute adult inpatient psychiatric settings Schizophrenia sample criteria: 100%	Inpatient	Not stated	Not stated	Overall (Positive Symptoms): 9	Overall (Positive Symptoms): 530	Overall (Positive Symptoms): CBT, Motivational Therapy, MCT, EMDR, Psychoeducation, ACT	TAU	Overall (Positive Symptoms): -0.32 [95% CI: -0.61, -0.04]	Overall (Positive Symptoms): 52.8%	Random effects model; SMD (Cohen's d)	Not stated	NIL	NIL	We had limited power to discern the effects of other less frequently evaluated types of psychological intervention. Furthermore, several of the trials included in the narrative review could not be included in the meta-analyses, as some omitted key outcomes such as positive symptoms, general psychopathology and relapse, and others failed to report data in a usable way and were not responsive to re…
2018	Bighelli, I; Salanti, G; Huhn, M; Schneider-Thoma, J; Krause, M; Reitmeir, C; Wallis, S; Schwermann, F; Pitschel-Walz, G; Barbui, C; Furukawa, T A; Leucht, S	Psychological interventions to reduce positive symptoms in schizophrenia: systematic review and network meta-analysis	Adult individuals with a diagnosis of schizophrenia or a related disorder (such as schizophreniform or schizoaffective disorder), presenting active positive symptoms, or in the phase of acute exacerbation Schizophrenia sample criteria: 100% Mean age: 37.4	Mixed	No restrictions	Asia-Pacific: Pakistan, South Korea, China, Australia, India, Hong Kong Europe: UK, Germany, Norway, Netherlands, Belgium, France, Switzerland Middle East: Saudi Arabia North America: USA, Canada	CBT (Positive Symptoms; vs TAU): 18 CBT (Negative Symptoms; vs TAU): 11 CBT (Total Symptoms; vs TAU): 15	CBT (Positive Symptoms; vs TAU): 1817 CBT (Negative Symptoms; vs TAU): 916 CBT (Total Symptoms; vs TAU): 1208	CBT	TAU	CBT (Positive Symptoms; vs TAU): -0.30 [95% CI: -0.45, -0.14] CBT (Negative Symptoms; vs TAU): -0.15 [95% CI: -0.29, -0.02] CBT (Total Symptoms; vs TAU):-0.36 [95% CI: -0.54, -0.17]	CBT (Positive Symptoms; vs TAU): NA CBT (Negative Symptoms; vs TAU): NA CBT (Total Symptoms; vs TAU): NA	Random effects model; SMD (Cohen's d)	PANSS, BPRS	NIL	NIL	Our findings have the following limitations. First, available data for other treatments than CBT and for CBT versus other nodes than treatment as usual are based on few studies only, leading to low power to detect possible differences. Therefore, results should be interpreted with caution, in particular when looking at sensitivity and subgroup analyses. Second, our focus was on the treatment of p…
2015	Broderick, J; Knowles, A; Chadwick, J; Vancampfort, D	Yoga versus standard care for schizophrenia	We considered all people with a diagnosis of schizophrenia or related disorders, including schizophreniform disorder, schizoaffective disorder, and delusional disorder	Mixed	No restrictions	Asia-Pacific: India, Japan, Hong Kong North America: USA	Positive symptoms: 5 Negative symptoms: 5	Positive symptoms: 243 Negative symptoms: 243	Yoga Therapy	Standard care	Positive symptoms: -1.46 [-2.5, -0.42] Negative Symptoms: -1.92 [-3.06, -0.78]	Positive symptoms: 0% Negative Symptoms: 74.73%	Random effects model; MD (not SMD)	PANSS	NIL	NIL	A significant limitation of this review was the absence of medium- or long-term outcomes. It is therefore unknown whether small positive changes seen in some outcomes deteriorated, maintained, or even continued along the same trends, so further studies reporting medium- and particularly long-term follow-up are necessary. Indeed, the short-term follow-up may influence the directness of evidence gi…
2020	Burlingame, Gary M; Svien, Hal; Hoppe, Lars; Hunt, Isaac; Rosendahl, Jenny	Group therapy for schizophrenia: A meta-analysis	Adult samples that primarily contained (85% or more) those diagnosed with a schizophrenia-spectrum disorder	Not stated	January 1990 to May 2018	CBT Europe: UK, Germany North America: Canada, USA CR Asia-Pacific: Japan, China Europe: Spain, Switzerland, Germany, Austria, Greece North America: USA, Canada MFG Asia-Pacific: Australia, Hong Kong Europe: Italy North America: USA SS Asia-Pacific: Japan Europe: Spain North America: USA, Canada South America: Mexico	CBT: 5 CR: 17 MFG: 5 SS: 11	CBT: 462 CR: 852 MFG: 420 SS: 615	NIL	CBT: TAU, WLC, AttCG CR: TAU, WLC, AttCG, Medication MFG: TAU, WLC, SS: TAU, WLC, Medication	CBT: 0.08 [95% CI: -0.23, 0.39] CR: 0.31 [95% CI: 0.11, 0.51] MFG: 0.39 [95% CI: 0.07, 0.71] SS: 0.53 [95% CI: 0.29, 0.77]	CBT: 0% CR: 1% MFG: 41% SS:75%	Random effects model, Hedges g	Total schizophrenia symptoms reflect the combined weighted effects of all BPRS/PANSS subscales.	NIL	NIL	Our inclusion of group treatment compared with passive (WLC) and active (TAU) control groups may have been the most impact- ful methodological limitation. These criteria may explain the lim- ited study overlap and inability to replicate findings from past meta-analyses. However, this limitation was unavoidable, given our primary goal of creating treatment efficacy estimates to sup- port the newly…
2017	Cella, M; Preti, A; Edwards, C; Dow, T; Wykes, T	Cognitive remediation for negative symptoms of schizophrenia: A network meta-analysis	Adults (aged 18+) with a diagnosis of schizophrenia or schizoaffective disorder Schizohprenia sample criteria: > 75%	Not stated	Not stated	Not stated	CR (vs TAU): 16	CR (vs TAU): 872	CR	TAU	Negative symptoms: Random-effects model: -0.36 [95% CI: -0.52, -0.20]	Negative symptoms: Random-effects model: NA	Random-effects model; Hedges g	SANS Total, PANSS Negative, BPRS Negative	NIL	NIL	Not stated
2018	Degnan, A; Baker, S; Edge, D; Nottidge, W; Noke, M; Press, C J; Husain, N; Rathod, S; Drake, R J	The nature and efficacy of culturally-adapted psychosocial interventions for schizophrenia: a systematic review and meta-analysis	Participants 18 years+ with a diagnosis of schizophrenia (DSMIV or ICD-10 F20-29: schizophreniform disorder, schizoaffective disorder, delusional disorder or psychosis not otherwise specified)	Mixed	PsycInfo: 1806 to March Week 1 2016 Ovid MEDLINE(R): 1946 to February Week 4 2016 Embase: 1980 to 2016 Week 10 CINAHL [EBSCO host]: Not stated	Asia-Pacific: Australia, Pakistan, China, India, Taiwan, Malaysia Europe: Italy Middle East: Egypt, Iran, Saudi Arabia North America: USA South America: Mexico, Brazil	Total symptoms: Standard care/meds: 9 Positive symptoms: Standard care/meds: 7 Negative symptoms: Standard care/meds: 7	Total symptoms: Standard care/meds: 1581 Positive symptoms: Standard care/meds: 449 Negative symptoms: Standard care/meds: 449	CBT, MCT, Skills training, Family intervention Group, Multiple Family Group, Hindi meta-cognitive training, Family education programme, CaCBTp, Psychoeducational family intervention	Standard care and medication	Total symptoms: Standard care/meds: -0.24 [95% CI: -0.41, -0.06] Positive symptoms: Standard care/meds: -0.84 [95% CI: -1.29, -0.38] Negative symptoms: Standard care/meds: -0.66 [95% CI: -0.89, -0.44]	Total symptoms: Standard care/meds: 43% Positive symptoms: Standard care/meds: 79% Negative symptoms: Standard care/meds: 23%	Random effects model; Hedges g	BPRS, PANSS, SANS, SAPS	NIL	NIL	Limitations of this review include variation across studies in the quality of reporting of methodology. All papers reported some level of adaptation, but often poorly. Poor reporting of methods in reviewed papers proved to be problematic for analysing overall risk of bias which meant we focused on three aspects of quality with the most variation (i.e. attrition, ’intention to treat’ analysis, pre…
2016	Eichner, C; Berna, F	Acceptance and efficacy of metacognitive training (mct) on positive symptoms and delusions in patients with schizophrenia: A meta-analysis taking into account important moderators	Participants had a diagnosis of a schizophrenia spectrum disorder according to DSM-IV-TR criteria	Not stated	2007 to 2 June 2015	Not stated	Passive control group: 7	Passive control group: 254	MCT	TAU, WLC	Passive control group (Positive symptoms): -0.38 [95%CI: -0.67, -0.08]	Passive control group (Positive symptoms): NA	Random effects model, Hedges g	PANSS	NIL	NIL	One limitation of this meta-analysis is that it sometimes used different types of outcome data for calculating effect sizes. In addition to these methodological limitations, these results are limited by few investigations into long-term effects of MCT. Due to the small number of studies reporting follow-up assessments, a meta-analysis of these data was not possible.
2015	Fusar-Poli, P; Papanastasiou, E; Stahl, D; Rocchetti, M; Carpenter, W; Shergill, S; McGuire, P	Treatments of Negative Symptoms in Schizophrenia: Meta-Analysis of 168 Randomized Placebo-Controlled Trials	Patients with a DSM or ICD diagnosis of schizophrenia or schizoaffective disorder	Not stated	Inception to Dec 2013	Not stated	Psychological treatments: 27	Psychological treatments: 980	CBT, Yoga Therapy, Physical Exercise, CACR, Group Art Therapy, CRT, Training of Affect Recognition, Music Therapy, Social Skills Training, Social Cognition Training Program, Supportive Counselling, Family-assisted Social Cognition and Interaction Training, Cognitive Therapy,	TAU, Placebo-AttCG	Psychological treatments (Negative symptoms): -0.396 [95% CI: -0.563, -0.229]	Psychological treatments (Negative symptoms): 57.6%	Random effects model; Hedges g	PANSS-NS, SANS, BPRS-WR	NIL	NIL	Some limitations to the present study should be acknowledged. We found an overrepresentation of arti- cles of pharmacological vs psychological treatments. Two main factors contributed to this: (a) our inclusion crite- ria allowed only for studies with reported PANSS-NS or BPRS-WR or SANS score, resulting in the exclusion of studies of psychological interventions that employed a qualitative design…
2017	Geretsegger, M; Mössler, K A; Bieleninik, L; Chen, X.-J.; Heldal, T O; Gold, C	Music therapy for people with schizophrenia and schizophrenia-like disorders	People with schizophrenia or schizophrenia-like disorders, diagnosed by any criteria	Mixed	No restrictions	Not stated	Negative symptoms: 5	Negative symptoms: 319	Music Therapy	Standard care	Negative symptoms: -0.5 [-0.73, -0.27]	Negative symptoms: 67.07%	Fixed effects model; Cohen's d	SANS	NIL	NIL	he extensive search strategy that was undertaken for this review might make it seem likely that all relevant studies were identified. No restrictions concerning nationality or language have been made within the search process. Non-English articles were included in the review and relevant articles were translated into English. Furthermore, dealing with data was done thoroughly and we contacted aut…
2016	Gray, R; Bressington, D; Ivanecka, A; Hardy, S; Jones, M; Schulz, M; von Bormann, S; White, J; Anderson, K H; Chien, W T	Is adherence therapy an effective adjunct treatment for patients with schizophrenia spectrum disorders? A systematic review and meta-analysis	Participants (18 and above) with a formal diagnosis of schizophrenia spectrum disorders, including schizoaffective and schizo- phreniform disorders according to the criteria of Diag- nostic and Statistical Manual, DSM-IV-TR	Mixed	Inception to 2015	Asia-Pacific: Hong Kong, Thailand Europe: Netherlands, UK, Germany, Italy, Switzerland North America: USA	6	707	Adherence Therapy	TAU	(Total psychiatric symptoms): -0.56 [95% CI: -1.03, -0.09]	(Total psychiatric symptoms): 86%	Random effects model; SMD (Hedges’ adjusted g standardised mean differences (SMD))	PANSS, BPRS	NIL	NIL	A relatively small num- ber of randomised controlled studies have been con- ducted, which used varying lengths of follow-up. Further research is therefore required to allow generalisation of these findings to wider and more diverse populations. The trials included in this review used a variety of different patient-reported measures for similar clinical outcomes and therefore the results of pooled…
2022	Guaiana, G; Abbatecola, M; Aali, G; Tarantino, F; Ebuenyi, I D; Lucarini, V; Li, W; Zhang, C; Pinto, A	Cognitive behavioural therapy (group) for schizophrenia	Adults aged 16 years and over, with schizophrenia or related disorders, including schizophreniform disorder, schizoaffective disorder and delusional disorder by any means of diagnosis. Sample criteria: 80%	Mixed	No restrictions	Total symptoms: Asia-Pacific: China Europe: UK North America: USA Positive symptoms: Europe: UK North America: USA Negative symptoms: Asia-Pacific: China Europe: UK, Germany North America: USA	Total symptoms: 12 Positive symptoms: 8 Negative symptoms: 9	Total symptoms: 1036 Positive symptoms: 539 Negative symptoms: 768	CBT (Group)	Standard care	Total symptoms: -3.73 [95% CI: -4.63, -2.83] Positive symptoms: -0.45 [95% CI: -1.30, 0.40] Negative symptoms: -0.73 [95% CI: -1.68, 0.21]	Total symptoms: 5% Positive symptoms: 0% Negative symptoms: 65%	Random effects model; MD (not SMD)	PANSS	NIL	NIL	The sample size of each included study was small, and our analysis could be underpowered at least for some outcomes. This is the main limitation of this review. The main finding is that there is no clear difference between group CBTp and standard care in terms of rates of participants leaving the study early. Total symptoms scores as well as positive symptoms outcomes seem to be associated with a…
2020	Hodann-Caudevilla, R M; Diaz-Silveira, C; Burgos-Julian, F A; Santed, M A	Mindfulness-Based Interventions for People with Schizophrenia: A Systematic Review and Meta-Analysis	Adults diagnosed with schizophrenia or related disorders (schizophrenia disorder, schizoaffective disorder, or delusional disorder) Sample criteria: 100%	Not stated	Inception to 25 March 2020	Positive symptoms: Asia-Pacific: Hong Kong, China, Taiwan North America: USA Negative symptoms: Asia-Pacific: Hong Kong, China, Taiwan Europe: England, Spain North America: USA	Positive symptoms: 5 Negative symptoms: 5	Positive symptoms: 558 Negative symptoms: 558	Person-Based Cognitive Therapy (PBCT), Mindfulness-Based Psychoeducation Program (MBPP), Mindfulness-Based Cognitive Therapy (MBCT), Mindfulness Intervention for Rehabilitation and Recovery in Schizophrenia (MIRRORS), MBI	TAU, WLC	Positive symptoms: 0.32 [95% CI: 0.04, 0.60] Negative symptoms: 0.40 [95% CI: 0.29, 0.51]	Positive symptoms: 99% Negative symptoms: 82%	Random effects model, Hedges g	PSYRATS, PANSS, BPRS, SANS	NIL	NIL	In five of the ten studies, we found certain aspects that affect their methodological quality (see Supplementary Materials, Table S2) and which, therefore, threaten the validity of their findings. Additionally, consideration should be given to the high degree of heterogeneity that we found in the analyses and which constitutes a source of bias. This heterogeneity could be related to the differenc…
2014	Jauhar, S; McKenna, P J; Radua, J; Fung, E; Salvador, R; Laws, K R	Cognitive–behavioural therapy for the symptoms of schizophrenia: systematic review and meta-analysis with examination of potential bias	Patients with a diagnosis of schizophrenia, schizoaffective or non-affective functional psychosis, either made clinically or according to diagnostic criteria Sample criteria: 50%	Not stated	1993 to March 2013	Not stated	Total symptoms: 21 Positive symptoms: 19 Negative symptoms: 20	Total symptoms: 1992 Positive symptoms: 1535 Negative symptoms: 1431	CBT	TAU	Total symptoms: -0.33 [95% CI: -0.45, -0.21] Positive symptoms: -0.31 [95% CI: -0.45, -0.17] Negative symptoms: -0.17 [95% CI: -0.33, -0.02]	Total symptoms: NA Positive symptoms: NA Negative symptoms: NA	Random effects model, Hedges g	PANSS, BPRS, CPRS, SAPS, Krawiecka (Manchester) scale	NIL	NIL	Not stated
2020	Jia, R Y; Liang, D D; Yu, J F; Lu, G L; Wang, Z H; Wu, Z; Huang, H T; Chen, C R	The effectiveness of adjunct music therapy for patients with schizophrenia: A meta-analysis	People with schizophrenia or schizophrenia-like disorders, diagnosed by any criteria	Total symptoms: Inpatient Positive symptoms: Mixed Negative symptoms: Mixed	Inception to Jan 2020	Total symptoms: Asia-Pacific: China, Korea, Australia Europe: UK, Italy Positive symptoms: Asia-Pacific: China, Korea, Japan, Australia Europe: UK Negative symptoms: Asia-Pacific: China, Korea, Japan Europe: Germany, UK	Total symptoms: 13 Positive symptoms: 12 Negative symptoms: 15	Total symptoms: 911 Positive symptoms: 791 Negative symptoms: 964	Music Therapy	TAU, WLC, Medication	Total symptoms: -0.48 [95% CI: -0.74, -0.22] Positive symptoms: -0.27 [95% CI: -0.54, -0.00] Negative symptoms: -0.56 [95% CI: -0.72, -0.40]	Total symptoms: 72% Positive symptoms: 70% Negative symptoms: 30%	Random effects model; Hedges g	PANSS, BPRS, SANS	Duration of MT Total symptoms: <3months: 6 ≥3months: 7 Positive symptoms: <3months: 4 ≥3months: 8 Negative symptoms: <3months: 6 ≥3months: 9	Duration of MT Total symptoms: <3months: -0.57 [95% CI: -0.93, -0.20) ≥3months: -0.42 [95% CI: -0.79, -0.05] Positive symptoms: <3months: -0.53 [95% CI: -0.96, -0.09] ≥3months: -0.15 [95% CI: -0.46, 0.15] Negative symptoms: <3months: -0.55 [95% CI: -0.84, -0.26] ≥3months: -0.56 [95% CI: -0.76, -0.36]	Firstly, the heterogeneity amongst the included studies, such as characteristics of the population, the diagnostic criteria, the sample size, the measure- ment tools, and the implementer, may have caused the heterogeneity of the results. The sources of heterogeneity were not fully explored as we had limited information. Secondly, the number of studies we utilized to examine the effect of follow-u…
2023	Li, I.H.; Hsieh, W.L.; Liu, W.I.	A Systematic Review and Meta-Analysis of the Effectiveness of Adherence Therapy and Its Treatment Duration in Patients with Schizophrenia Spectrum Disorders	People aged ≥18 years with schizophrenia spectrum disorders	Mixed	1 January 2006 to 1 January 2023	Asia-Pacific: Hong Kong, Thailand Europe: Netherlands, Germany, Italy, England, Switzerland	5	726	Adherence Therapy	TAU	Total Symptoms: -0.69 [-1.33, -0.05]	Total Symptoms: 92%	Random effects; Hedges g	PANSS, BPRS	NIL	NIL	A limitation of this study is that in the articles included, participants had more positive medication attitudes; therefore, they exhibited better medication adherence, this may explain AT has a ceiling effect on their medication attitudes and behaviors. In addition, those who were involved with substances and those in need of assistance due to non-adherence were not recruited.
2021	Lu, S; Zhao, Y; Liu, J; Xu, F; Wang, Z	Effectiveness of horticultural therapy in people with schizophrenia: A systematic review and meta-analysis	People with schizophrenia	Mixed	January 2000 to December 2020	Asia-Pacific: China, Korea	Total symptoms: 17	Total symptoms: 1453 Hospital environment: 983 Non-hospital environment: 470	Horticutural therapy	TAU	Total symptoms: -1.56 [95% CI: -2.08, -1.04] Hospital environment: -0.90 [95% CI: -1.21, -0.59] Non-hospital environment: -2.62 [95% CI: -3.87, -1.38]	Total symptoms: 94% Hospital environment: 81% Non-hospital environment: 95%	Random effects model; Hedges g	PANSS, BPRS, SANS	Hospital environment: 10 Non-hospital environment: 7	Hospital environment: -0.90 [95% CI: -1.21, -0.59] Non-hospital environment: -2.62 [95% CI: -3.87, -1.38]	This study has several limitations. First, the intervention settings were hospitals, agricultural rehabilitation training institutions, farms, and communities. Given the wide range of environments, we only classified these environments into hospital and non- hospital settings instead of more specific environmental subgroups. Second, the studies could be divided into subgroups according to differe…
2016	Naeem, F; Khoury, B; Munshi, T; Ayub, M; Lecomte, T; Kingdon, D; Farooq, S	Brief cognitive behavioral therapy for psychosis (CBTp) for schizophrenia: Literature review and meta-analysis	Adults with any psychotic disorder, including schizophreniform, schizoaf- fective, or a delusional disorder Sample criteria: 100%	Not stated	Inception to 2 Feb 2014	Not stated	Positive Symptoms: 5	Positive Symptoms: 1019	CBTp	TAU	Positive Symptoms: 0.48 [95% CI: 0.22, 0.73]	Positive Symptoms: 40.37%	Random effects model, Hedges g	CPRS, PANSS	NIL	NIL	A major caveat is the definition of “brief ” CBT used in different studies. Interestingly, there is little agreement on the definition of brief versus standard therapy in general. Currently there is more literature on brief CBT for depression and anxiety disorders than on brief CBT for schizophrenia. Although standard CBT for depression is considered by most to be delivered in 10 to 20 sessions (…
2023	Oliva, Henrique N P; Monteiro-Junior, Renato S; Oliva, Isabela O; Powers, Albert R	Effects of exercise intervention on psychotic symptoms: A meta-analysis and hypothetical model of neurobiological mechanisms	Psychotic patients Majority had schizophrenia and related disorders	Not stated	No restrictions	Asia-Pacific: Malaysia, Japan, Taiwan Europe: Serbia, UK, Norway, Germany, Netherlands Middle East: Iran North America: Canada South America: Brazil	Total Symptoms: 12 Positive Symptoms: 16 Negative Symptoms: 16	Total Symptoms: 380 Positive Symptoms: 614 Negative Symptoms: 614	Exercise Therapy	Standard care	Total Symptoms: -2.59 [-4.49, -0.69] Positive Symptoms: -0.75 [-1.35, -0.15] Negative Symptoms: -2.14 [-3.36, -0.92]	Total Symptoms: 60% Positive Symptoms: 49% Negative Symptoms: 73%	Random effects model; MD (not SMD)	PANSS	NIL	NIL	In order to maintain a focus on psychotic symptoms in a consistent manner, only one scale was used. While this approach allowed for a more standardized analysis, it is possible that additional scales or measures could have provided further insights. As a result, several studies that investigated exercise interventions using alternative scales to measure psychotic symptoms were excluded from this …
2015	Orfanos, S; Banks, C; Priebe, S	Are Group Psychotherapeutic Treatments Effective for Patients with Schizophrenia? A Systematic Review and Meta-Analysis	Participants diagnosed with schizophrenia, schizotypal, schizoaffective and/or other non-affective psychotic disorders Sample criteria: 85%	Mixed	PsychINFO (1806 to March 2014), Medline (1946 to March 2014), Embase (1974 to March 2014), and AMED (1985 to March 2014)	Not stated	Total Symptoms: 9 Positive Symptoms: 11 Negative Symptoms: 15	Total Symptoms: 651 Positive Symptoms: 730 Negative Symptoms: 893	Group-based: Psychoeducation, CBT, Self-esteem Enhancement Program, Mindfulness-based Psychoeducation, Art Therapy, Interactive Behavioral Training, Illness and Management Recovery Program, Cognitive Behavioral Social Skills Training, Cognitive Remediation, Metacognitive Rehabillitation, Music Therapy	TAU	Total Symptoms: -0.41 [95% CI: -0.69, -0.13] Positive Symptoms: -0.06 [95% CI: -0.25, 0.13] Negative Symptoms: -0.37 [95% CI: -0.60, -0.14]	Total Symptoms: 60.3% Positive Symptoms: 29.8% Negative Symptoms: 59.8%	Random effects model; Hedges g	PANSS, BPRS, PECC, SANS	NIL	NIL	There is also the possibility of publication bias.Visual examination of funnel plots (see online suppl Fig.3) for negative, general and total symptoms indicate that there are slightly fewer trials with small samples favouring the control condition represented in this review. This may have biased the results of the review against the control condition. To account for this, statistical tests of pub…
2019	Philipp, R; Kriston, L; Lanio, J; Kuhne, F; Harter, M; Moritz, S; Meister, R	Effectiveness of metacognitive interventions for mental disorders in adults-A systematic review and meta-analysis (METACOG)	Adults (≥18 years) with any mental disorder	Mixed	Inception to Mar 2018	Schizophrenia Asia-Pacific: Australia, Indonesia, China Europe: Switzerland, Poland, Finland, Germany, Ireland, Portugal, Netherlands	Schizo (vs standard treatment): 11	Schizo (vs standard treatment): 506	Metacognitive Interventions	Standard treatment	Schizo (vs standard treatment; positive symptoms): -0.27 [95% CI: -0.59, 0.05]	Schizo (vs standard treatment; positive symptoms): 60.7%	Random effects model; Hedges g	PANSS, PSYRATS	NIL	NIL	Although few primary studies reported results at follow‐up, this review focused on the effectiveness of metacognitive interventions at the end of intervention. Therefore, the results are compromised and no conclusions about the long‐term effects can be drawn from this systematic review. As metacognitive interventions do not only incorporate metacognitive elements, it remains unclear whether sympt…
2019	Polese, D; Fornaro, M; Palermo, M; De Luca, V; De Bartolomeis, A	Treatment-Resistant to Antipsychotics: A Resistance to Everything? Psychotherapy in Treatment-Resistant Schizophrenia and Nonaffective Psychosis: A 25-Year Systematic Review and Exploratory Meta-Analysis	Patients with treatment-resistant psychosis (TRP) or treatment-resistant schizophrenia (TRS)	Mixed	1 Jan 1993 to 1 Aug 2018	Not stated	Total symptoms: 5	Total symptoms: 389	MCT, CBT, Supportive psychotherapy	TAU	Total symptoms: 0.22 [95% CI: 0.004, 0.443]	Total symptoms: 46%	Random effects model; Hedges g/Cohen's d	PANSS	NIL	NIL	Other critical points are as follows: the characteristics of the sample, age of patients, stage of illness, and duration of the treatment. Some gaps have to be highlighted. Firstly, a marked heterogeneity of the selected sample has been observed in 10 trials, while 11 studies did not take it into account. For instance, patients at different ages or at difference stages of illness (early stage, ac…
2024	Qin, K.; Yu, Y.; Cai, H.; Li, J.; Zeng, J.; Liang, H.	Effectiveness of mindfulness-based intervention in schizophrenia: A meta-analysis of randomized controlled trials	Clinically diagnosed with schizophrenia, and meeting the diagnostic criteria of the Diagnostic and Statistical Manual of Mental Disorders-IV (DSM-4),	Mixed	Inception to January 12 2023	Asia-Pacific: China, Australia Europe: Turkey, Germany, Spain, UK	9	906	Mindfulness-based interventions	TAU, Medication only, Do nothing, Waiting list	Total Symptoms: -1.08 [-1.23, -0.93]	Total Symptoms: 94.4%	Random effects; Hedges g	PANSS, BPRS	NIL	NIL	First, in some comparisons, the available data came from a limited number of studies, and in some cases, only two studies were included. This limited data bring uncertainty to our effect estimates. Consequently, the CI for the effect estimate may span a wide range and affect the accuracy of the effect size. Second, certain reservations or significant risks of bias were observed in the included RC…
2020	Riehle, Marcel; Böhl, Mara Cristine; Pillny, Matthias; Lincoln, Tania Marie	Efficacy of Psychological Treatments for Patients With Schizophrenia and Relevant Negative Symptoms: A Meta-Analysis.	Adult patients with a diagnosis of schizophrenia spectrum disorder according to DSM or equivalent ICD diagnoses Sample criteria: 100%	Not stated	Not stated	CBT Asia-Pacific: Korea Europe: Germany, Switzerland, Netherlands North America: USA	CBT: 6	CBT: 358	CBT	Standard treatment	CBT: -0.46 [95% CI: -0.77, -0.15]	CBT: 50%	Random effects model, Hedges g	PANSS, SANS, NSA, BNSS	NIL	NIL	We found that there was considerable heterogeneity across studies with respect to the definition of what we labelled “relevant” negative symptoms. In fact, all twelve studies included in our meta-analyses used a different criterion to establish relevant negative symptoms A related issue is that across studies negative symptoms were measured with various scales that each have a different compositi…
2022	Rodolico, A; Bighelli, I; Avanzato, C; Concerto, C; Cutrufelli, P; Mineo, L; Schneider-Thoma, J; Siafis, S; Signorelli, M S; Wu, H; Wang, D; Furukawa, T A; Pitschel-Walz, G; Aguglia, E; Leucht, S	Family interventions for relapse prevention in schizophrenia: a systematic review and network meta-analysis	Patients had schizophrenia spectrum disorders Sample criteria: 80%	Mixed	To identify eligible studies, we searched EMBASE, MEDLINE, PsycINFO, BIOSIS, Cochrane Central Register of Controlled Trials (CENTRAL), ClinicalTrials. gov, and WHO International Clinical Trials Registry Platform for randomised controlled trials published up to Jan 20, 2020, and PubMed up to July 15, 2021	Not stated	Total Symptoms: Family psychoeducation + Patient behavioral/skills training: 9 Positive Symptoms: Family psychoeducation + Patient behavioral/skills training: 9 Negative Symptoms: Family psychoeducation + Patient behavioral/skills training: 9	Total Symptoms: Family psychoeducation + Patient behavioral/skills training: 1501 Positive Symptoms: Family psychoeducation + Patient behavioral/skills training: 774 Negative Symptoms: Family psychoeducation + Patient behavioral/skills training: 774	Family psychoeducation + Patient behavioral/skills training	TAU	Total Symptoms: Family psychoeducation + Patient behavioral/skills training: -0.61 [95% CI: -0.93, -0.29] Positive Symptoms: Family psychoeducation + Patient behavioral/skills training: -0.61 [95% CI: -0.94, -0.28] Negative Symptoms: Family psychoeducation + Patient behavioral/skills training: -0.43 [95% CI: -0.65, -0.20]	Total Symptoms: Family psychoeducation + Patient behavioral/skills training: NA Positive Symptoms: Family psychoeducation + Patient behavioral/skills training: NA Negative Symptoms: Family psychoeducation + Patient behavioral/skills training: NA	Random effects model; Cohen's d	PANSS	NIL	NIL	First, for some comparisons, the evidence was derived from few studies that were not well connected in the network. Therefore, some results were derived from indirect evidence. Furthermore, the small number of participants included could have resulted in low statistical power to detect possible differences. For this reason, the rankings based on p values must be considered with caution. Second, m…
2014	Rosenbaum, S; Tiedemann, A; Sherrington, C; Curtis, J; Ward, P B	Physical activity interventions for people with mental illness: A systematic review and meta-analysis	Adults with DSM, ICD or other diagnosis of a mental illness	Mixed	Inception to Jan 2013	Not stated	Total symptoms: 8	Total symptoms: 373	Physical activity	TAU, WLC, No treatment	Total symptoms: 1.00 [95% CI: 0.37, 1.64]	Total symptoms: 87.9%	Random effects model; Hedges g	PANSS, SANS, SAPS	NIL	NIL	Exercise protocols were poorly described in many of the included trials, and this limited our investigation of the relative effects of different approaches to physical activity. Adherence to physical activity interventions is a critical aspect of exercise-based research that requires further investigation to maximize the potential beneficial effects for people with mental illness. We elected to a…
2024	Salahuddin, N.H.; Schütz, A.; Pitschel-Walz, G.; Mayer, S.F.; Chaimani, A.; Siafis, S.; Priller, J.; Leucht, S.; Bighelli, I.	Psychological and psychosocial interventions for treatment-resistant schizophrenia: a systematic review and network meta-analysis	Adults with a diagnosis of schizophrenia or related disorders (eg, schizophreniform or schizoaffective disorders)	Mixed	Inception until Jan 31 2020	Europe: UK, Netherlands North America: Canada	Total symptoms: 10 Positive Symptoms: 15 Negative Symptoms: 6	Total symptoms: 1586 Positive Symptoms: 1838 Negative Symptoms: 997	CBT	TAU	Total Symptoms: -0.22 [-0.35, -0.09] Positive Symptoms: -0.31 [-0.43, -0.19] Negative Symptoms: -0.14 [-0.29, -0.01]	Total Symptoms: NA Positive Symptoms: NA Negative Symptoms: NA	Random effects; Hedges g	PANSS, BPRS, SCS (only total symptoms)	NIL	NIL	Firstly, networks were mainly thinly connected, with data on some comparisons based on only few studies. Secondly, the interventions found efficacious were not superior to the inactive control condition (eg, comparator conditions intended to control for non-specific aspects of the treatment including writing daily diaries, checking in via telephone calls, enjoying leisure time in a group setting,…
2024	Swanson, Magnus	Various psychological treatments for schizophrenia across cognitive, affective, symptomatic, and functional domains: Results from randomized controlled trials	Individuals with one of the schizophrenia spectrum disorders (schizophrenia, schizoaffective disorder, schizophreniform disorder, delusional disorder, brief psychotic disorder, psychosis	Mixed	Inception to July 2023	Unclear	CBT Total Symptoms: 18 Positive Symptoms: 18 Negative Symptoms: 19 CR Total Symptoms: 7 Positive Symptoms: 9 Negative Symptoms: 9 Art Therapy Total Symptoms: 6 Positive Symptoms: 7 Negative Symptoms: 11 Metacognitive Inrerventions Positive Symptoms: 5 Mindfulness-based Interventions Total Symptoms: 8 Positive Symptoms: 6 Negative Symptoms: 6 Social Skills Interventions Positive Symptoms: 6 Negati…	Unclear	CBT	Inactive control (TAU, Waiting List)	CBT Total Symptoms: -0.29 [-0.42, -0.16] Positive Symptoms: -0.23 [-0.37, -0.09] Negative Symptoms: -0.24 [-0.38, -0.10] CR Total Symptoms: -0.25 [-0.5, -0.00] Positive Symptoms: -0.25 [-0.5, -0.00] Negative Symptoms: -0.27 [-0.44, -0.1] Art Therapy Total Symptoms: -0.41 [-0.82, 0.01] Positive Symptoms: -0.2 [-0.51, 0.1] Negative Symptoms: -0.48 [-0.77, -0.19] Metacognitive Inrerventions Positive…	CBT Total Symptoms: 36% Positive Symptoms: 47% Negative Symptoms: 41% CR Total Symptoms: 42% Positive Symptoms: 60% Negative Symptoms: 23% Art Therapy Total Symptoms: 82% Positive Symptoms: 74% Negative Symptoms: 79% Metacognitive Inrerventions Positive Symptoms: 0% Mindfulness-based Interventions Total Symptoms: 65% Positive Symptoms: NA Negative Symptoms: 59% Social Skills Interventions Positiv…	Random effects; Hedges g	Unclear	NIL	NIL	One of the major limitations that should be considered in light of this review and analysis is the large number of collected study and outcome variables. Another limitation of the findings of this review and meta-analysis is the relatively low number of RCTs that examined psychological interventions other than CBT or CR Most of the studies retrieved throughout this review compared the interventio…
2015	Velthorst, E; Koeter, M; van der Gaag, M; Nieman, D H; Fett, A K J; Smit, F; Staring, A B P; Meijer, C; de Haan, L	Adapted cognitive-behavioural therapy required for targeting negative symptoms in schizophrenia: meta-analysis and meta-regression	Patients diagnosed with schizophrenia	Mixed	1993 to July 2013	Asia-Pacific: Australia Europe: UK, Germany, Netherlands, Norway, Italy, Denmark, Ireland North America: USA, Canada	28	2088	Adapted CBT	TAU	Negative symptoms: 0.093 [95% CI: -0.028, 0.214]	Negative symptoms: 62.7%	Random effects model, Hedges g	PANSS, BPRS, SANS, BRIANS	Treatment setting Group: 8 (Sample size: 602) Individual: 20 (Sample size: 1486) Study population Outpatient: 17 (sample size: 1227) In and outpatient: 7 (sample size: 585) Inpatient: 4 (sample size: 276)	Treatment setting Group: 0.17 [95% CI: -0.09, 0.44] Individual: -0.21 [95% CI: -0.37, -0.05] Study population Outpatient: -0.12 [95% CI: -0.31, 0.08] In and outpatient: -0.05 [95% CI: -0.36, 0.25] Inpatient: -0.20 [95% CI: -0.57, 0.18]	First, although we tried to separately investigate studies that included subjects on the presence of nega- tive symptoms, studies in our meta-analysis varied widely in study design and target population. A strength of meta-analysis, however, is that generaliz- ability of findings from one type of study to the next (different) type of study can be addressed formally. Second, most studies were not …
2019	Vogel, Jelle Sjoerd; van der Gaag, Mark; Slofstra, Christien; Knegtering, Henderikus; Bruins, Jojanneke; Castelein, Stynke	The effect of mind-body and aerobic exercise on negative symptoms in schizophrenia: A meta-analysis.	Patients (18 years and older) diagnosed with schizophrenia or schizophrenia related disorders	Mixed	Inception to 26 Apr 2018	All exercise: Asia-Pacific: India, China, Japan, Malaysia, Germany Europe: Turkey North America: USA	All exercise: 16 Aerobic exercise: 10 Moderate AE: 6	All exercise: 1357	Aerobic exercise	TAU	(Negative Symptoms): All exercise: 0.552 [95% CI: 0.253, 0.850] Aerobic exercise: 0.499 [95% CI: 0.160, 0.839] Moderate AE: 0.433 [95% CI: 0.023, 0.842]	(Negative Symptoms): All exercise: 80% Aerobic exercise: 52% Moderate AE: 61%	Random effects model, Hedges g	PANSS, SANS	NIL	NIL	The main limitation is the high percentage of heterogeneity, which did not de- crease even after several attempts with various sensitivity analyses. The heterogeneity could be explained by the high variety in treatment protocols. A second limitation is the poor methodological quality of most included studies. Furthermore, most studies on MBE interventions were conducted in Asian countries (e.g. C…
2020	Wei, Gao-Xia; Yang, Lin; Imm, Kellie; Loprinzi, Paul D; Smith, Lee; Zhang, Xiangyang; Yu, Qian	Effects of mind–body exercises on schizophrenia: A systematic review with meta-analysis	Subjects had to be aged 16 and above who were diagnosed with schizophrenia	Mixed	Inception to 1 Oct 2019	Not stated	Positive Symptoms: 7 Negative Symptoms: 8	Positive Symptoms: 401 Negative Symptoms: 697	Mind-body exercises	TAU	Positive Symptoms: 0.29 [95% CI: 0.03, 0.55] Negative Symptoms: 0.43 [95% CI: 0.20, 0.65]	Positive Symptoms: 36% Negative Symptoms: 46%	Random effects model; Cohen's d	PANSS, SANS, SAPS	Have subgroup analyses but no effect size	NIL	Several limitations should be acknowledged while interpreting our findings. Firstly, several included studies had a small sample size with incomplete information, which limited our capability to conduct subgroup analyses and more comprehensive data exploration of moderators. Secondly, MBEs were offered as adjunctive treatments of existing interventions but not mono-therapy in most studies. It is …
2011	Wykes, T; Huddy, V; Cellard, C; McGurk, S R; Czobor, P	A meta-analysis of cognitive remediation for schizophrenia: Methodology and effect sizes	A majority (≥70%) of participants with a diagnosis of schizophrenia	Mixed	Inception to June 2009	Not stated	Total symptoms: 20	Total symptoms: 1114	Cognitive Remediation	Standard care and medication	Total symptoms: 0.177 [95% CI: 0.034, 0.321]	Total symptoms: NA	Random effects model, Cohen's d	PANSS	NIL	NIL	Bias in both the choice of populations and study method can affect the study results and may lead to the unsafe conclusion that a treatment is effective when it is not.
2024	Yin, J Y; Sun, Y Q; Zhu, Y K; Alifujiang, H; Wang, Y; An, S Y; Huang, H Q; Fu, X; Deng, H; Chen, Y	Effects of yoga on clinical symptoms, quality of life and social functioning in patients with schizophrenia: A systematic review and meta-analysis	Patients with diagnosis of schizophrenia	Mixed	Inception to 30 June 2023	Asia-Pacific: India, Japan, China, Sri Lanka Europe: Italy, Turkey North America: USA	Positive Symptoms: 12 Negative Symptoms: 12	Positive Symptoms: 639 Negative Symptoms: 639	Yoga	TAU, Waitlist	Positive Symptoms: -0.37 [-0.62, -0.13] Negative Symptoms: -0.51 [-0.69, -0.33]	Positive Symptoms: 56% Negative Symptoms: 56%	Random effects; Hedges g	PANSS, SAPS, SANS	NIL	NIL	This study has limitations. Few studies used active controls and the small number of studies limited conclusions on sources of heterogeneity and the ES’s magnitude. None of the included studies were conducted in children and the majority of studies enrolled inpatients who could receive closer supervision during hospitalization, which had an impact on the remission of schizophrenia in Asian countr…
2005	Zimmermann, G; Favrod, J; Trieu, V H; Pomini, V	The effect of cognitive behavioral treatment on the positive symptoms of schizophrenia spectrum disorders: A meta-analysis	Studies participants meeting DSM-III R or DSM- IV criteria for schizophrenia, schizoaffective disorder or delusional disorder	Not stated	Not stated	Not stated	CBT (vs TAU): 8	CBT (vs TAU): 702	CBT	TAU	CBT (vs TAU): 0.32 [95% CI: 0.15, 0.50]	CBT (vs TAU): NA	Random effects model, Hedges g	BPRS, PANSS, CPRS, PSYRATS, SAPS	Chronic: 6 (569) Acute episode: 2 (133)	Chronic: 0.30 [95% CI: 0.07, 0.53] Acute episode: 0.48 [95% CI: 0.13, 0.82]	Several limitations of this study are acknowledged. First, a number of studies have included non-specific treatment in addition to standard psychiatric care. While other treatments could be considered as placebo treatment, these non-specific interventions are also heterogeneous between studies (supportive counsel- ing, befriending, problem solving). Secondly, we did not completely investigate the…
