# Supplementary material for: Effectiveness of Cognitive and Behavioral Interventions in the Treatment of Schizophrenia: An Umbrella Review of Meta-Analyses
Source: J Clin Med. 2025 Dec 26;15(1):187. doi: 10.3390/jcm15010187 (PMC12786704; doi:10.3390/jcm15010187)
Supplement: Supplementary file 1 [file jcm-15-00187-s001.zip › Full-text screening.xlsx]

## Sheet: Sheet1
Publication Year	Author	Title	English?	Meta?	Meta-analyses were included if majority (i.e., more than 50%) of their constituent samples comprised of populations with a diagnosis of schizophrenia and/or its associated disorders consisting of: Schizophrenia Brief psychotic disorder Delusional disorder Schizoaffective disorder Schizophreniform disorder Schizotypal personality disorder	Meta-analyses were included if they assessed the effectiveness of cognitive and behavioral interventions as a treatment. For this umbrella review, we adopted a broad scope for selecting interventions to be included. We considered cognitive and behavioral interventions as “the informed and intentional application of clinical methods and interpersonal stances derived from established psychological …	Have effect size for schizophrenia alone?	Meta-analyses were included if they reported on the effect of cognitive and behavioral interventions on symptom-related outcomes, specifically total symptoms, positive symptoms, and/or negative symptoms.	Does the meta have at least 5 studies? must have at least 5 studies in any of the domains of positive symptoms, negative symptoms, and/or general psychopathology	Is the control group a passive control (waitlist, placebo etc.), active control (TAU, medication etc.) or groups that did not receive any cognitive or behavioral intervention?	Overall
2020	Aali, G; Kariotis, T; Shokraneh, F	Avatar Therapy for people with schizophrenia or related disorders	Yes	Yes	Yes	Yes	Yes	Yes	No	0	Exclude
2008	Alvarez-Jimenez, M; Hetrick, S E; Gonzalez-Blanch, C; Gleeson, J F; McGorry, P D	Non-pharmacological management of anti psychotic-induced weight gain: systematic review and meta-analysis of randomised controlled trials	Yes	Yes	Yes	Yes	Yes	No	0	0	Exclude
2012	Anaya, C; Aran, A M; Ayuso-Mateos, J L; Wykes, T; Vieta, E; Scott, J	A systematic review of cognitive remediation for schizo-affective and affective disorders	Yes	Yes	Yes	Yes	Yes	No	0	0	Exclude
2017	Angermeyer, M C; van der Auwera, S; Carta, M G; Schomerus, G	Public attitudes towards psychiatry and psychiatric treatment at the beginning of the 21st century: a systematic review and meta-analysis of population surveys	Yes	Yes	No	0	0	0	0	0	Exclude
2020	Ashdown-Franks, G; Firth, J; Carney, R; Carvalho, A F; Hallgren, M; Koyanagi, A; Rosenbaum, S; Schuch, F B; Smith, L; Solmi, M; Vancampfort, D; Stubbs, B	Exercise as Medicine for Mental and Substance Use Disorders: A Meta-review of the Benefits for Neuropsychiatric and Cognitive Outcomes	Yes	No	0	0	0	0	0	0	Exclude
2017	Asher, L; Patel, V; De Silva, M J	Community-based psychosocial interventions for people with schizophrenia in low and middle-income countries: systematic review and meta-analysis	Yes	Yes	Yes	No	0	0	0	0	Exclude
2020	Barnicot, K; Michael, C; Trione, E; Lang, S; Saunders, T; Sharp, M; Crawford, M J	Psychological interventions for acute psychiatric inpatients with schizophrenia-spectrum disorders: A systematic review and meta-analysis	Yes	Yes	Yes	Yes	Yes	Yes	Yes	Yes	Include
1990	Benton, M K; Schroeder, H E	Social Skills Training With Schizophrenics: A Meta-Analytic Evaluation	Yes	Yes	Yes	Yes	Yes	No	0	0	Exclude
2023	Best, Michael W; Romanowska, Sylvia; Zhou, Ying; Wang, Linbo; Leibovitz, Talia; Onno, Karin A; Jagtap, Shreya; Bowie, Christopher R	Efficacy of Remotely Delivered Evidence-Based Psychosocial Treatments for Schizophrenia-Spectrum Disorders: A Series of Systematic Reviews and Meta-Analyses.	Yes	Yes	Yes	Yes	Yes	Yes	Yes	No	Exclude
2021	Bighelli, I; Rodolico, A; Garcia-Mieres, H; Pitschel-Walz, G; Hansen, W P; Schneider-Thoma, J; Siafis, S; Wu, H; Wang, D F; Salanti, G; Furukawa, T A; Barbui, C; Leucht, S	Psychosocial and psychological interventions for relapse prevention in schizophrenia: a systematic review and network meta	Yes	Yes	Yes	Yes	Yes	No	0	0	Exclude
2018	Bighelli, I; Salanti, G; Huhn, M; Schneider-Thoma, J; Krause, M; Reitmeir, C; Wallis, S; Schwermann, F; Pitschel-Walz, G; Barbui, C; Furukawa, T A; Leucht, S	Psychological interventions to reduce positive symptoms in schizophrenia: systematic review and network meta-analysis	Yes	Yes	Yes	Yes	Yes	Yes	Yes	Yes	Include
2018	Bighelli, Irene; Huhn, Maximilian; Schneider-Thoma, Johannes; Krause, Marc; Reitmeir, Cornelia; Wallis, Sofia; Schwermann, Felicitas; Pitschel-Walz, Gabi; Barbui, Corrado; Furukawa, Toshi A; Leucht, Stefan	Response rates in patients with schizophrenia and positive symptoms receiving cognitive behavioural therapy: a systematic review and single-group meta-analysis.	Yes	Yes	Yes	Yes	Yes	Yes	Yes	No	Exclude
2022	Bighelli, Irene; Wallis, Sofia; Reitmeir, Cornelia; Schwermann, Felicitas; Salahuddin, Nurul Husna; Leucht, Stefan	Effects of psychological treatments on functioning in people with Schizophrenia: a systematic review and meta-analysis of randomized controlled trials	Yes	Yes	Yes	Yes	Yes	No	0	0	Exclude
2020	Bilgrami, Zarina R; Kostek, Natasha; Kim, Ian T; Kraut, Rebecca A; Kim, Jong K; Corcoran, Cheryl M	Attenuated psychosis syndrome	Yes	No	0	0	0	0	0	0	Exclude
2017	Bordon, N; O'Rourke, S; Hutton, P	The feasibility and clinical benefits of improving facial affect recognition impairments in schizophrenia: Systematic review and meta-analysis	Yes	Yes	Yes	Yes	Yes	Yes	No	0	Exclude
2022	Bouchard, M; Lecomte, T; Cloutier, B; Herrera-Roberge, J; Potvin, S	Dropout Rates in Psychosocial Interventions for People With Both Severe Mental Illness and Substance Misuse: A Systematic Review and Meta-Analysis	Yes	Yes	No	0	0	0	0	0	Exclude
2005	Bradley, R; Greene, J; Russ, E; Dutra, L; Westen, D	A multidimensional meta-analysis of psychotherapy for PTSD	Yes	Yes	No	0	0	0	0	0	Exclude
2017	Broderick, J; Crumlish, N; Waugh, A; Vancampfort, D	Yoga versus non-standard care for schizophrenia	Yes	Yes	Yes	Yes	Yes	Yes	No	0	Exclude
2015	Broderick, J; Knowles, A; Chadwick, J; Vancampfort, D	Yoga versus standard care for schizophrenia	Yes	Yes	Yes	Yes	Yes	Yes	Yes	Yes	Include
2017	Broderick, J; Vancampfort, D	Yoga as part of a package of care versus standard care for schizophrenia	Yes	Yes	Yes	Yes	Yes	No	0	0	Exclude
2021	Browne, J; Wright, A C; Berry, K; Mueser, K T; Cather, C; Penn, D L; Kurtz, M M	The alliance-outcome relationship in individual psychosocial treatment for schizophrenia and early psychosis: A meta-analysis	Yes	Yes	Yes	No	0	0	0	0	Exclude
2007	Buckley, L A; Pettit, T; Adams, C E	Supportive therapy for schizophrenia	Yes	Yes	Yes	Yes	Yes	Yes	No	0	Exclude
2023	Burgess-Barr, Susanna; Nicholas, Emily; Venus, Bethany; Singh, Niharika; Nethercott, Abigail; Taylor, Gemma; Jacobsen, Pamela	International rates of receipt of psychological therapy for psychosis and schizophrenia: systematic review and meta-analysis.	Yes	Yes	Yes	No	0	0	0	0	Exclude
2020	Burlingame, Gary M; Svien, Hal; Hoppe, Lars; Hunt, Isaac; Rosendahl, Jenny	Group therapy for schizophrenia: A meta-analysis	Yes	Yes	Yes	Yes	Yes	Yes	Yes	Yes	Include
2014	Burns, A M N; Erickson, D H; Brenner, C A	Cognitive-Behavioral Therapy for Medication-Resistant Psychosis: A Meta-Analytic Review	Yes	Yes	Yes	Yes	Yes	Yes	Yes	No	Exclude
2011	Cabral, Patricia; Meyer, Hilary B; Ames, Donna	Effectiveness of yoga therapy as a complementary treatment for major psychiatric disorders: a meta-analysis.	Yes	Yes	No	0	0	0	0	0	Exclude
2012	Caemmerer, J; Correll, C U; Maayan, L	Acute and maintenance effects of non-pharmacologic interventions for antipsychotic associated weight gain and metabolic abnormalities: A meta-analytic comparison of randomized controlled trials	Yes	Yes	Yes	Yes	Yes	No	0	0	Exclude
2017	Cella, M; Preti, A; Edwards, C; Dow, T; Wykes, T	Cognitive remediation for negative symptoms of schizophrenia: A network meta-analysis	Yes	Yes	Yes	Yes	Yes	Yes	Yes	Yes	Include
2008	Cercone, Kristen A	The effects of music therapy on symptoms of schizophrenia and other serious mental illnesses: A meta-analysis	Yes	Yes	Yes	Yes	Yes	Yes	Yes	No	Exclude
2015	Chan, J Y C; Hirai, H W; Tsoi, K K F	Can computer-assisted cognitive remediation improve employment and productivity outcomes of patients with severe mental illness? A meta-analysis of prospective controlled trials	Yes	Yes	Yes	Yes	Yes	No	0	0	Exclude
2015	Chen, L.-F.; Liu, J; Zhang, J; Lu, X.-Q.	Non-pharmacological interventions for caregivers of patients with schizophrenia: A meta-analysis	Yes	Yes	No	0	0	0	0	0	Exclude
2019	Chien, W T; Clifton, A V; Zhao, S; Lui, S	Peer support for people with schizophrenia or other serious mental illness	Yes	Yes	No	0	0	0	0	0	Exclude
2018	Chu, K Y; Huang, C Y; Ouyang, W C	Does Chinese calligraphy therapy reduce neuropsychiatric symptoms: a systematic review and meta-analysis	Yes	Yes	Yes	Yes	Yes	Yes	No	0	Exclude
2017	Claxton, M; Onwumere, J; Fornells-Ambrojo, M	Do Family Interventions Improve Outcomes in Early Psychosis? A Systematic Review and Meta-Analysis	Yes	Yes	No	0	0	0	0	0	Exclude
2018	Correll, C U; Galling, B; Pawar, A; Krivko, A; Bonetto, C; Ruggeri, M; Craig, T J; Nordentoft, M; Srihari, V H; Guloksuz, S; Hui, C L M; Chen, E Y H; Valencia, M; Juarez, F; Robinson, D G; Schooler, N R; Brunette, M F; Mueser, K T; Rosenheck, R A; Marcy, P; Addington, J; Estroff, S E; Robinson, J; Penn, D; Severe, J B; Kane, J M	Comparison of early intervention services vs treatment as usual for early-phase psychosis: A systematic review, meta-analysis, and meta-regression	Yes	Yes	Yes	No	0	0	0	0	Exclude
2013	Cramer, H; Lauche, R; Klose, P; Langhorst, J; Dobos, G	Yoga for schizophrenia: A systematic review and meta-analysis	Yes	Yes	Yes	Yes	Yes	Yes	No	0	Exclude
2005	Crawford-Walker, C J; King, A; Chan, S	Distraction techniques for schizophrenia.	Yes	Yes	Yes	Yes	Yes	Yes	No	0	Exclude
2012	Das, Chandan; Mendez, Guillermo; Jagasia, Sonal; Labbate, Lawrence A	Second-generation antipsychotic use in schizophrenia and related weight gain: A critical review and meta-analysis behavioral and pharmacologic treatments	Yes	Yes	Yes	Yes	Yes	No	0	0	Exclude
2016	Dauwan, M; Begemann, M J H; Heringa, S M; Sommer, I E	Exercise improves clinical symptoms, quality of life, global functioning, and depression in schizophrenia: A systematic review and meta-analysis	Yes	Yes	Yes	Yes	Yes	Yes	Yes	No	Exclude
2021	Dauwan, M; Begemann, M J H; Slot, M I E; Lee, E H M; Scheltens, P; Sommer, I E C	Physical exercise improves quality of life, depressive symptoms, and cognition across chronic brain disorders: a transdiagnostic systematic review and meta-analysis of randomized controlled trials	Yes	Yes	Yes	Yes	Yes	No	0	0	Exclude
1994	De Jesus Mari, J	An overview of family interventions and relapse on schizophrenia: Meta-analysis of research findings	Yes	Yes	Yes	Yes	Yes	No	0	0	Exclude
2018	De Mare, A; Cantarella, M; Galeoto, G	Effectiveness of Integrated Neurocognitive Therapy on Cognitive Impairment and Functional Outcome for Schizophrenia Outpatients	Yes	Yes	Yes	Yes	Yes	Yes	No	0	Exclude
2009	De Santiago, A I; Khan, M	Hypnosis for schizophrenia	Yes	Yes	Yes	Yes	Yes	Yes	No	0	Exclude
2013	De Silva, M J; Cooper, S; Li, H L; Lund, C; Patel, V	Effect of psychosocial interventions on social functioning in depression and schizophrenia: Meta-analysis	Yes	Yes	Yes	Yes	Yes	No	0	0	Exclude
2018	Degnan, A; Baker, S; Edge, D; Nottidge, W; Noke, M; Press, C J; Husain, N; Rathod, S; Drake, R J	The nature and efficacy of culturally-adapted psychosocial interventions for schizophrenia: a systematic review and meta-analysis	Yes	Yes	Yes	Yes	Yes	Yes	Yes	Yes	Include
2018	Degnan, A; Berry, K; Sweet, D; Abel, K; Crossley, N; Edge, D	Social networks and symptomatic and functional outcomes in schizophrenia: a systematic review and meta-analysis	Yes	Yes	Yes	No	0	0	0	0	Exclude
2019	Devoe, D J; Farris, M S; Townes, P; Addington, J	Attenuated psychotic symptom interventions in youth at risk of psychosis: A systematic review and meta-analysis	Yes	Yes	No	0	0	0	0	0	Exclude
2018	Devoe, Daniel J; Peterson, Aaron; Addington, Jean	Negative symptom interventions in youth at risk of psychosis: A systematic review and network meta-analysis	Yes	Yes	No	0	0	0	0	0	Exclude
2023	Diniz, Elton; Fonseca, Lais; Rocha, Deyvis; Trevizol, Alisson; Cerqueira, Raphael; Ortiz, Bruno; Brunoni, André R; Bressan, Rodrigo; Correll, Christoph U; Gadelha, Ary	Treatment Resistance in Schizophrenia: a Meta-Analysis of Prevalences and Correlates.	Yes	Yes	Yes	No	0	0	0	0	Exclude
2007	Du, L; Meng, H	Rehabilitative action of family intervention on schizophrenics: A systematic review	No	0	0	0	0	0	0	0	Exclude
2016	Eichner, C; Berna, F	Acceptance and efficacy of metacognitive training (mct) on positive symptoms and delusions in patients with schizophrenia: A meta-analysis taking into account important moderators	Yes	Yes	Yes	Yes	Yes	Yes	Yes	Yes	Include
2015	EL-Khoury, Bassam	Pleine conscience, regulation emotionnelle et psychose : Etats des connaissances et applications cliniques	No	0	0	0	0	0	0	0	Exclude
2023	Es, Carlijn Maria; El Khoury, Beatrice; Dis, Eva A M; Brake, Hans; Ee, Elisa; Boelen, Paul A; Mooren, Trudy	The effect of multiple family therapy on mental health problems and family functioning: A systematic review and meta‐analysis	Yes	Yes	Yes	Yes	Yes	Yes	Yes	No	Exclude
2020	Feng, Xuezhu; Jia, Yong; Cao, Xuelian; Ji, Tianyi; Zhao, Yawei; Tian, Huimin; Li, Na; Cheng, Zhaohua; Chen, Li	Morita therapy for schizophrenia: An updated meta-analysis.	Yes	Yes	Yes	Yes	Yes	No	0	0	Exclude
2021	Fernández-Abascal, Blanca; Suárez-Pinilla, Paula; Cobo-Corrales, Carlos; Crespo-Facorro, Benedicto; Suárez-Pinilla, Marta	In- and outpatient lifestyle interventions on diet and exercise and their effect on physical and psychological health: a systematic review and meta-analysis of randomised controlled trials in patients with schizophrenia spectrum disorders and first episode of psychosis.	Yes	Yes	No	0	0	0	0	0	Exclude
2011	Fett, A K J; Viechtbauer, W; Dominguez, M.-D.-G.; Penn, D L; van Os, J; Krabbendam, L	The relationship between neurocognition and social cognition with functional outcomes in schizophrenia: A meta-analysis	Yes	Yes	Yes	No	0	0	0	0	Exclude
2015	Firth, J; Cotter, J; Elliott, R; French, P; Yung, A R	A systematic review and meta-Analysis of exercise interventions in schizophrenia patients	Yes	Yes	Yes	Yes	Yes	Yes	Yes	No	Exclude
2015	Fusar-Poli, P; Papanastasiou, E; Stahl, D; Rocchetti, M; Carpenter, W; Shergill, S; McGuire, P	Treatments of Negative Symptoms in Schizophrenia: Meta-Analysis of 168 Randomized Placebo-Controlled Trials	Yes	Yes	Yes	Yes	Yes	Yes	Yes	Yes	Include
2023	Gallardo-Gómez, D; Noetel, M; Álvarez-Barbosa, F; Alfonso-Rosa, R M; Ramos-Munell, J; Del Pozo Cruz, B; Del Pozo-Cruz, J	Exercise to treat psychopathology and other clinical outcomes in schizophrenia: A systematic review and meta-analysis	Yes	Yes	Yes	Yes	Yes	Yes	No	0	Exclude
2017	Geretsegger, M; Mössler, K A; Bieleninik, L; Chen, X.-J.; Heldal, T O; Gold, C	Music therapy for people with schizophrenia and schizophrenia-like disorders	Yes	Yes	Yes	Yes	Yes	Yes	Yes	Yes	Include
2014	Gierisch, J M; Nieuwsma, J A; Bradford, D W; Wilder, C M; Mann-Wrobel, M C; McBroom, A J; Hasselblad, V; Williams Jr., J W	Pharmacologic and behavioral interventions to improve cardiovascular risk factors in adults with serious mental illness: A systematic review and meta-analysis	Yes	Yes	No	0	0	0	0	0	Exclude
2005	Gold, C; Heldal, T O; Dahle, T; Wigram, T	Music therapy for schizophrenia or schizophrenia-like illnesses.	Yes	Yes	Yes	Yes	Yes	Yes	No	0	Exclude
2002	Gottdiener, William H; Haslam, Nick	The benefits of individual psychotherapy for people diagnosed with schizophrenia: A meta-analytic review	Yes	Yes	Yes	Yes	Yes	No	0	0	Exclude
2001	Gould, R A; Mueser, K T; Bolton, E; Mays, V; Goff, D	Cognitive therapy for psychosis in schizophrenia: an effect size analysis	Yes	Yes	Yes	Yes	Yes	Yes	Yes	No	Exclude
2016	Gray, R; Bressington, D; Ivanecka, A; Hardy, S; Jones, M; Schulz, M; von Bormann, S; White, J; Anderson, K H; Chien, W T	Is adherence therapy an effective adjunct treatment for patients with schizophrenia spectrum disorders? A systematic review and meta-analysis	Yes	Yes	Yes	Yes	Yes	Yes	Yes	Yes	Include
2021	Grubaugh, A L; Brown, W J; Wojtalik, J A; Myers, U S; Eack, S M	Meta-Analysis of the Treatment of Posttraumatic Stress Disorder in Adults With Comorbid Severe Mental Illness	Yes	Yes	No	0	0	0	0	0	Exclude
2011	Grynszpan, O; Perbal, S; Pelissolo, A; Fossati, P; Jouvent, R; Dubal, S; Perez-Diaz, F	Efficacy and specificity of computer-assisted cognitive remediation in schizophrenia: A meta-analytical study	Yes	Yes	Yes	Yes	Yes	No	0	0	Exclude
2022	Guaiana, G; Abbatecola, M; Aali, G; Tarantino, F; Ebuenyi, I D; Lucarini, V; Li, W; Zhang, C; Pinto, A	Cognitive behavioural therapy (group) for schizophrenia	Yes	Yes	Yes	Yes	Yes	Yes	Yes	Yes	Include
2021	Gurbuz-Dogan, R N; Ali, A; Candy, B; King, M	The effectiveness of Sufi music for mental health outcomes. A systematic review and meta-analysis of 21 randomised trials	Yes	Yes	No	0	0	0	0	0	Exclude
2023	Hedman-Lagerlöf, E; Carlbring, P; Svärdman, F; Riper, H; Cuijpers, P; Andersson, G	Therapist-supported Internet-based cognitive behaviour therapy yields similar effects as face-to-face therapy for psychiatric and somatic disorders: an updated systematic review and meta-analysis	Yes	Yes	No	0	0	0	0	0	Exclude
2014	Hjorthoj, C R; Baker, A; Fohlmann, A; Nordentoft, M	Intervention Efficacy in Trials Targeting Cannabis Use Disorders in Patients with Comorbid Psychosis Systematic Review and Meta-analysis	Yes	Yes	No	0	0	0	0	0	Exclude
2020	Hodann-Caudevilla, R M; Diaz-Silveira, C; Burgos-Julian, F A; Santed, M A	Mindfulness-Based Interventions for People with Schizophrenia: A Systematic Review and Meta-Analysis	Yes	Yes	Yes	Yes	Yes	Yes	Yes	Yes	Include
2023	Hotte-Meunier, Adèle; Penney, Danielle; Mendelson, Daniel; Thibaudeau, Élisabeth; Moritz, Steffen; Lepage, Martin; Sauvé, Geneviève	Effects of metacognitive training (mct) on social cognition for schizophrenia spectrum and related psychotic disorders: A systematic review and meta-analysis	Yes	Yes	Yes	Yes	Yes	No	0	0	Exclude
2023	Hsieh, Wen-Ling; Li, I.-Hsien; Liu, Wen-I.	Effects of empowerment-based illness management on the medication adherence and recovery of persons with schizophrenia: A systematic review and meta-analysis.	Yes	Yes	Yes	Yes	Yes	No	0	0	Exclude
2020	Igra, L; Lavidor, M; Atzil-Slonim, D; Arnon-Ribenfeld, N; de Jong, S; Hasson-Ohayon, I	A meta-analysis of client-therapist perspectives on the therapeutic alliance: Examining the moderating role of type of measurement and diagnosis	Yes	Yes	Yes	No	0	0	0	0	Exclude
2023	Jagan, Shankar; Mohd Daud, Tuti Iryani; Chia, Lip Choy; Saini, Suriati Mohamed; Midin, Marhani; Eng-Teng, Ng; Ratnasingam, Selvasingam	Evidence for the Effectiveness of Psychological Interventions for Internalized Stigma among Adults with Schizophrenia Spectrum Disorders: A Systematic Review and Meta-Analyses.	Yes	Yes	Yes	Yes	Yes	No	0	0	Exclude
2020	Jansen, J E; Gleeson, J; Bendall, S; Rice, S; Alvarez-Jimenez, M	Acceptance- and mindfulness-based interventions for persons with psychosis: A systematic review and meta-analysis	Yes	Yes	Yes	Yes	Yes	Yes	Yes	No	Exclude
2014	Jauhar, S; McKenna, P J; Radua, J; Fung, E; Salvador, R; Laws, K R	Cognitive–behavioural therapy for the symptoms of schizophrenia: systematic review and meta-analysis with examination of potential bias	Yes	Yes	Yes	Yes	Yes	Yes	Yes	Yes	Include
2020	Jia, R Y; Liang, D D; Yu, J F; Lu, G L; Wang, Z H; Wu, Z; Huang, H T; Chen, C R	The effectiveness of adjunct music therapy for patients with schizophrenia: A meta-analysis	Yes	Yes	Yes	Yes	Yes	Yes	Yes	Yes	Include
2004	Jones, C; Cormac, I; Silveira da Mota Neto, J I; Campbell, C	Cognitive behaviour therapy for schizophrenia.	Yes	No	0	0	0	0	0	0	Exclude
2018	Jones, C; Hacker, D; Meaden, A; Cormac, I; Irving, C B; Xia, J; Zhao, S; Shi, C; Chen, J	Cognitive behavioural therapy plus standard care versus standard care plus other psychosocial treatments for people with schizophrenia	Yes	Yes	Yes	Yes	Yes	Yes	Yes	No	Exclude
2019	Kambeitz-Ilankovic, L; Betz, L T; Dominke, C; Haas, S S; Subramaniam, K; Fisher, M; Vinogradov, S; Koutsouleris, N; Kambeitz, J	Multi-outcome meta-analysis (MOMA) of cognitive remediation in schizophrenia: Revisiting the relevance of human coaching and elucidating interplay between multiple outcomes	Yes	Yes	Yes	Yes	Yes	Yes	Yes	No	Exclude
2017	Kennedy, L; Xyrichis, A	Cognitive Behavioral Therapy Compared with Non-specialized Therapy for Alleviating the Effect of Auditory Hallucinations in People with Reoccurring Schizophrenia: A Systematic Review and Meta-analysis	Yes	Yes	Yes	Yes	Yes	Yes	No	0	Exclude
2023	Kim, Myoungsuk; Lee, Yongmi; Kang, Hyunju	Effects of Exercise on Positive Symptoms, Negative Symptoms, and Depression in Patients with Schizophrenia: A Systematic Review and Meta-Analysis	Yes	Yes	Yes	Yes	Yes	Yes	Yes	No	Exclude
2016	Knowles, Mark M; Foden, Philip; El-Deredy, Wael; Wells, Adrian	A Systematic Review of Efficacy of the Attention Training Technique in Clinical and Nonclinical Samples.	Yes	Yes	No	0	0	0	0	0	Exclude
2019	Koch, S C; Riege, R F F; Tisborn, K; Biondo, J; Martin, L; Beelmann, A	Effects of Dance Movement Therapy and Dance on Health-Related Psychological Outcomes. A Meta-Analysis Update	Yes	Yes	Yes	Yes	Yes	Yes	No	0	Exclude
2023	Korman, Nicole; Stanton, Robert; Vecchio, Anna; Chapman, Justin; Parker, Stephen; Martland, Rebecca; Siskind, Dan; Firth, Joseph	The effect of exercise on global, social, daily living and occupational functioning in people living with schizophrenia: A systematic review and meta-analysis.	Yes	Yes	Yes	Yes	Yes	No	0	0	Exclude
2006	Kosters, M; Burlingame, G M; Nachtigall, C; Strauss, B	A meta-analytic review of the effectiveness of inpatient group psychotherapy	Yes	Yes	Yes	Yes	Yes	No	0	0	Exclude
2003	Krabbendam, L; Aleman, A	Cognitive rehabilitation in schizophrenia: A quantitative analysis of controlled studies	Yes	Yes	Yes	Yes	Yes	No	0	0	Exclude
2012	Kurtz, M M; Richardson, C L	Social cognitive training for schizophrenia: A meta-analytic investigation of controlled research	Yes	Yes	Yes	Yes	Yes	Yes	Yes	No	Exclude
2019	Laws, K R; Conway, W	Do adjunctive art therapies reduce symptomatology in schizophrenia? A meta-analysis	Yes	Yes	Yes	Yes	Yes	Yes	Yes	No	Exclude
2018	Laws, K R; Darlington, N; Kondel, T K; McKenna, P J; Jauhar, S	Cognitive Behavioural Therapy for schizophrenia - outcomes for functioning, distress and quality of life: A meta-analysis	Yes	Yes	Yes	Yes	Yes	No	0	0	Exclude
2021	Lejeune, J A; Northrop, A; Kurtz, M M	A Meta-analysis of Cognitive Remediation for Schizophrenia: Efficacy and the Role of Participant and Treatment Factors	Yes	Yes	Yes	Yes	Yes	Yes	Yes	No	Exclude
2023	Li, I H; Hsieh, W L; Liu, W I	A Systematic Review and Meta-Analysis of the Effectiveness of Adherence Therapy and Its Treatment Duration in Patients with Schizophrenia Spectrum Disorders	Yes	Yes	Yes	Yes	Yes	Yes	Yes	No	Exclude
2018	Li, J; Shen, J; Wu, G; Tan, Y; Sun, Y; Keller, E; Jiang, Y; Wu, J	Mindful exercise versus non-mindful exercise for schizophrenia: A systematic review and meta-analysis of randomized controlled trials	Yes	Yes	Yes	Yes	Yes	Yes	No	0	Exclude
2015	Li, X; Xiao, Y.-H.; Zhao, Q; Leung, A W W; Cheung, E F C; Chan, R C K	The neuroplastic effect of working memory training in healthy volunteers and patients with schizophrenia: Implications for cognitive rehabilitation	Yes	Yes	No	0	0	0	0	0	Exclude
2008	Lincoln, T M; Suttner, C; Nestoriuc, Y	Effects of cognitive interventions for schizophrenia: a meta-analysis	No	0	0	0	0	0	0	0	Exclude
2018	Liu, Yu-Chen; Tang, Chia-Chun; Hung, Tsai-Tzu; Tsai, Pei-Ching; Lin, Mei-Feng	The Efficacy of Metacognitive Training for Delusions in Patients With Schizophrenia: A Meta-Analysis of Randomized Controlled Trials Informs Evidence-Based Practice.	Yes	Yes	Yes	Yes	Yes	No	0	0	Exclude
2020	Lopez-Morinigo, J D; Ajnakina, O; Martinez, A S E; Escobedo-Aedo, P J; Ruiz-Ruano, V G; Sanchez-Alonso, S; Mata-Iturralde, L; Munoz-Lorenzo, L; Ochoa, S; Baca-Garcia, E; David, A S	Can metacognitive interventions improve insight in schizophrenia spectrum disorders? A systematic review and meta-analysis	Yes	Yes	Yes	Yes	Yes	No	0	0	Exclude
2018	Louise, Stephanie; Fitzpatrick, Molly; Strauss, Clara; Rossell, Susan L; Thomas, Neil	Mindfulness- and acceptance-based interventions for psychosis: Our current understanding and a meta-analysis.	Yes	Yes	Yes	Yes	Yes	Yes	No	0	Exclude
2021	Lowe, Persephone Roshall	Association of mental health diagnosis, treatment types, and the client's compliance: A meta-analysis of outcome studies	Yes	Yes	Yes	Yes	Yes	No	0	0	Exclude
2022	Lu, E Y; Cheng, A S K; Tsang, H W H; Chen, J; Leung, S; Yip, A; Lin, J J; Lam, Z V; Zhang, W; Zhao, M; Ma, N	Psychoeducation, motivational interviewing, cognitive remediation training, and/or social skills training in combination for psychosocial functioning of patients with schizophrenia spectrum disorders: A systematic review and meta-analysis of randomized controlled trials	Yes	Yes	Yes	Yes	Yes	Yes	Yes	No	Exclude
2021	Lu, S; Zhao, Y; Liu, J; Xu, F; Wang, Z	Effectiveness of horticultural therapy in people with schizophrenia: A systematic review and meta-analysis	Yes	Yes	Yes	Yes	Yes	Yes	Yes	Yes	Include
2022	Luo, Hong; Li, Yuling; Yang, Bing Xiang; Chen, Jie; Zhao, Pan	Psychological interventions for personal stigma of patients with schizophrenia: A systematic review and network meta-analysis.	Yes	Yes	Yes	Yes	Yes	No	0	0	Exclude
2010	Lynch, D; Laws, K R; McKenna, P J	Cognitive behavioural therapy for major psychiatric disorder: does it really work? A meta-analytical review of well-controlled trials	Yes	Yes	Yes	Yes	Yes	Yes	Yes	No	Exclude
2020	Ma, Chak Fai; Chan, Sherry Kit Wa; Chien, Wai Tong; Bressington, Daniel; Mui, Esther Yee Wai; Lee, Edwin Ho Ming; Chen, Eric Yu Hai	Cognitive behavioural family intervention for people diagnosed with severe mental illness and their families: A systematic review and meta-analysis of randomized controlled trials.	Yes	Yes	Yes	Yes	Yes	Yes	No	0	Exclude
2011	Marshall, M; Rathbone, J	Early intervention for psychosis	Yes	No	0	0	0	0	0	0	Exclude
2021	Mc Glanaghy, E; Turner, D; Davis, G A; Sharpe, H; Dougall, N; Morris, P; Prentice, W; Hutton, P	A network meta-analysis of psychological interventions for schizophrenia and psychosis: Impact on symptoms	Yes	Yes	No	0	0	0	0	0	Exclude
2007	McGurk, S R; Twamley, E W; Sitzer, D I; McHugo, G J; Mueser, K T	A meta-analysis of cognitive remediation in schizophrenia	Yes	Yes	Yes	Yes	Yes	Yes	Yes	No	Exclude
2013	McHugh, R K; Whitton, S W; Peckham, A D; Welge, J A; Otto, M W	Patient Preference for Psychological vs Pharmacologic Treatment of Psychiatric Disorders: A Meta-Analytic Review	Yes	Yes	No	0	0	0	0	0	Exclude
2015	Mehl, S; Werner, D; Lincoln, T M	Does Cognitive Behavior Therapy for psychosis (CBTp) show a sustainable effect on delusions? A meta-analysis	Yes	Yes	Yes	Yes	Yes	No	0	0	Exclude
2013	Meis, L A; Griffin, J M; Greer, N; Jensen, A C; MacDonald, R; Carlyle, M; Rutks, I; Wilt, T J	Couple and family involvement in adult mental health treatment: A systematic review	Yes	Yes	No	0	0	0	0	0	Exclude
2023	Millard, L A; Wan, M W; Smith, D M; Wittkowski, A	The effectiveness of compassion focused therapy with clinical populations: A systematic review and meta-analysis	Yes	Yes	No	0	0	0	0	0	Exclude
1998	Mojtabai, R; Nicholson, R A; Carpenter, B N	Role of psychosocial treatments in management of schizophrenia: A meta- analytic review of controlled outcome studies	Yes	Yes	Yes	Yes	Yes	No	0	0	Exclude
2019	Molyneaux, E; Turner, A; Candy, B; Landau, S; Johnson, S; Lloyd-Evans, B	Crisis-planning interventions for people with psychotic illness or bipolar disorder: Systematic review and meta-Analyses	Yes	Yes	No	0	0	0	0	0	Exclude
2013	Morriss, R; Vinjamuri, I; Faizal, M A; Bolton, C A; Mccarthy, J P	Training to recognise the early signs of recurrence in schizophrenia	Yes	Yes	Yes	No	0	0	0	0	Exclude
2011	Mössler, K; Chen, X; Heldal, T O; Gold, C	Music therapy for people with schizophrenia and schizophrenia-like disorders.	Yes	Yes	Yes	Yes	Yes	Yes	No	0	Exclude
2019	Mothersill, David; Donohoe, Gary	Neural Effects of Cognitive Training in Schizophrenia: A Systematic Review and Activation Likelihood Estimation Meta-analysis.	Yes	Yes	Yes	Yes	Yes	No	0	0	Exclude
2013	Mueller, D R; Schmidt, S J; Roder, V	Integrated Psychological Therapy: Effectiveness in Schizophrenia Inpatient Settings Related to Patients' Age	Yes	Yes	Yes	Yes	Yes	Yes	Yes	Yes	Include
2007	Müller, D R; Roder, V; Brenner, H D	[Effectiveness of Integrated Psychological Therapy for schizophrenia patients. A meta-analysis including 28 independent studies].	No	0	0	0	0	0	0	0	Exclude
2016	Naeem, F; Khoury, B; Munshi, T; Ayub, M; Lecomte, T; Kingdon, D; Farooq, S	Brief cognitive behavioral therapy for psychosis (CBTp) for schizophrenia: Literature review and meta-analysis	Yes	Yes	Yes	Yes	Yes	Yes	Yes	Yes	Include
2013	Newton-Howes, G; Wood, R	Cognitive behavioural therapy and the psychopathology of schizophrenia: Systematic review and meta-analysis	Yes	Yes	Yes	Yes	Yes	Yes	Yes	No	Exclude
2020	Nijman, Saskia A; Veling, Wim; van der Stouwe, Elisabeth C D; Pijnenborg, Gerdina H M	Social Cognition Training for People With a Psychotic Disorder: A Network Meta-analysis.	Yes	Yes	No	0	0	0	0	0	Exclude
2014	Okpokoro, U; Adams, C E; Sampson, S	Family intervention (brief) for schizophrenia	Yes	No	0	0	0	0	0	0	Exclude
2023	Oliva, Henrique N P; Monteiro-Junior, Renato S; Oliva, Isabela O; Powers, Albert R	Effects of exercise intervention on psychotic symptoms: A meta-analysis and hypothetical model of neurobiological mechanisms	Yes	Yes	Yes	Yes	Yes	Yes	Yes	Yes	Include
2015	Orfanos, S; Banks, C; Priebe, S	Are Group Psychotherapeutic Treatments Effective for Patients with Schizophrenia? A Systematic Review and Meta-Analysis	Yes	Yes	Yes	Yes	Yes	Yes	Yes	Yes	Include
2014	Pearsall, R; Smith, D J; Pelosi, A; Geddes, J	Exercise therapy in adults with serious mental illness: a systematic review and meta-analysis	Yes	Yes	Yes	Yes	Yes	No	0	0	Exclude
2019	Pearsall, Robert; Smith, Daniel J; Geddes, John R	Pharmacological and behavioural interventions to promote smoking cessation in adults with schizophrenia and bipolar disorders: a systematic review and meta-analysis of randomised trials.	Yes	Yes	Yes	No	0	0	0	0	Exclude
2022	Penney, D; Sauvé, G; Mendelson, D; Thibaudeau, É; Moritz, S; Lepage, M	Immediate and Sustained Outcomes and Moderators Associated with Metacognitive Training for Psychosis: A Systematic Review and Meta-analysis	Yes	Yes	Yes	Yes	Yes	Yes	Yes	No	Exclude
2023	Perra, A; Riccardo, C L; De Lorenzo, V; De Marco, E; Di Natale, L; Kurotschka, P K; Preti, A; Carta, M G	Fully Immersive Virtual Reality-Based Cognitive Remediation for Adults with Psychosocial Disabilities: A Systematic Scoping Review of Methods Intervention Gaps and Meta-Analysis of Published Effectiveness Studies	Yes	Yes	No	0	0	0	0	0	Exclude
2010	Pharoah, F; Mari, J J; Rathbone, J; Wong, W	Family intervention for schizophrenia	Yes	Yes	Yes	Yes	Yes	Yes	No	0	Exclude
2022	Phelan, S; Sigala, N	The effect of treatment on insight in psychotic disorders-A systematic review and meta-analysis	Yes	Yes	Yes	Yes	Yes	No	0	0	Exclude
2019	Philipp, R; Kriston, L; Lanio, J; Kuhne, F; Harter, M; Moritz, S; Meister, R	Effectiveness of metacognitive interventions for mental disorders in adults-A systematic review and meta-analysis (METACOG)	Yes	Yes	Yes	Yes	Yes	Yes	Yes	Yes	Include
2013	Pijnenborg, G H M; van Donkersgoed, R J M; David, A S; Aleman, A	Changes in insight during treatment for psychotic disorders: A meta-analysis	Yes	Yes	Yes	Yes	Yes	No	0	0	Exclude
2002	PILLING, S; BEBBINGTON, P; KUIPERS, E; GARETY, P; GEDDES, J; MARTINDALE, B; ORBACH, G; MORGAN, C	Psychological treatments in schizophrenia: II. Meta-analyses of randomized controlled trials of social skills training and cognitive remediation	Yes	Yes	Yes	Yes	Yes	Yes	No	0	Exclude
2002	PILLING, S; BEBBINGTON, P; KUIPERS, E; GARETY, P; GEDDES, J; ORBACH, G; MORGAN, C	Psychological treatments in schizophrenia: I. Meta-analysis of family intervention and cognitive behaviour therapy	Yes	Yes	Yes	Yes	Yes	Yes	No	0	Exclude
2021	Pina, I; Braga, C D; de Oliveira, T F R; de Santana, C N; Marques, R C; Machado, L	Positive psychology interventions to improve well-being and symptoms in people on the schizophrenia spectrum: a systematic review and meta-analysis	Yes	Yes	Yes	Yes	Yes	No	0	0	Exclude
2016	Pinquart, M; Oslejsek, B; Teubert, D	Efficacy of systemic therapy on adults with mental disorders: A meta-analysis	Yes	Yes	Yes	Yes	Yes	No	0	0	Exclude
2001	Pitschel-Walz, G; Leucht, S; Bäuml, J; Kissling, W; Engel, R R	The effect of family interventions on relapse and rehospitalization in schizophrenia - A meta-analysis	Yes	Yes	Yes	Yes	Yes	No	0	0	Exclude
2019	Polese, D; Fornaro, M; Palermo, M; De Luca, V; De Bartolomeis, A	Treatment-Resistant to Antipsychotics: A Resistance to Everything? Psychotherapy in Treatment-Resistant Schizophrenia and Nonaffective Psychosis: A 25-Year Systematic Review and Exploratory Meta-Analysis	Yes	Yes	Yes	Yes	Yes	Yes	Yes	Yes	Include
2019	Prikken, M; Konings, M J; Lei, W U; Begemann, M J H; Sommer, I E C	The efficacy of computerized cognitive drill and practice training for patients with a schizophrenia-spectrum disorder: A meta-analysis	Yes	Yes	Yes	Yes	Yes	Yes	Yes	No	Exclude
2020	Puntis, S; Minichino, A; De Crescenzo, F; Harrison, R; Cipriani, A; Lennox, B	Specialised early intervention teams (extended time) for recent-onset psychosis	Yes	Yes	Yes	No	0	0	0	0	Exclude
2016	Radhakrishnan, R; Kiluk, B D; Tsai, J	A Meta-analytic Review of Non-specific Effects in Randomized Controlled Trials of Cognitive Remediation for Schizophrenia	Yes	Yes	Yes	Yes	Yes	No	0	0	Exclude
2018	Rafiq, S; Campodonico, C; Varese, F	The relationship between childhood adversities and dissociation in severe mental illness: a meta-analytic review	Yes	Yes	Yes	No	0	0	0	0	Exclude
1995	Ramin Mojtabai	PSYCHOSOCIAL TREATMENTS FOR SCHIZOPHRENIA: A META-ANALYTIC REVIEW OF CONTROLLED OUTCOME STUDIES	Yes	Yes	Yes	Yes	Yes	No	0	0	Exclude
2015	Ramsay, I S; Macdonald, A W	Brain Correlates of Cognitive Remediation in Schizophrenia: Activation Likelihood Analysis Shows Preliminary Evidence of Neural Target Engagement	Yes	Yes	Yes	Yes	Yes	No	0	0	Exclude
2015	Revell, E R; Neill, J C; Harte, M; Khan, Z; Drake, R J	A systematic review and meta-analysis of cognitive remediation in early schizophrenia	Yes	Yes	Yes	Yes	Yes	Yes	Yes	No	Exclude
2020	Riehle, Marcel; Böhl, Mara Cristine; Pillny, Matthias; Lincoln, Tania Marie	Efficacy of Psychological Treatments for Patients With Schizophrenia and Relevant Negative Symptoms: A Meta-Analysis.	Yes	Yes	Yes	Yes	Yes	Yes	Yes	Yes	Include
1996	Ritter, Meredith; Low, Kathryn Graff	Effects of dance/movement therapy: A meta-analysis	Yes	Yes	No	0	0	0	0	0	Exclude
2021	Roberts, M T; Lloyd, J; Välimäki, M; Ho, G W K; Freemantle, M; Békefi, A Z	Video games for people with schizophrenia	Yes	Yes	Yes	Yes	Yes	Yes	No	0	Exclude
2011	Roder, V; Mueller, D R; Schmidt, S J	Effectiveness of integrated psychological therapy (IPT) for schizophrenia patients: A research update	Yes	Yes	Yes	Yes	Yes	Yes	Yes	No	Exclude
2006	Roder, Volker; Mueller, Daniel R; Mueser, Kim T; Brenner, Hans D	Integrated psychological therapy (IPT) for schizophrenia: is it effective?	Yes	Yes	Yes	Yes	Yes	Yes	Yes	Yes	Include
2022	Rodolico, A; Bighelli, I; Avanzato, C; Concerto, C; Cutrufelli, P; Mineo, L; Schneider-Thoma, J; Siafis, S; Signorelli, M S; Wu, H; Wang, D; Furukawa, T A; Pitschel-Walz, G; Aguglia, E; Leucht, S	Family interventions for relapse prevention in schizophrenia: a systematic review and network meta-analysis	Yes	Yes	Yes	Yes	Yes	Yes	Yes	Yes	Include
2008	Rodrigues, Maria Goretti Andrade; Krauss-Silva, Letícia; Martins, Ana Cristina Marques	[Meta-analysis of clinical trials on family intervention in schizophrenia].	No	0	0	0	0	0	0	0	Exclude
2017	Roelofs, R L; Wingbermühle, E; Egger, J I M; Kessels, R P C	Social Cognitive Interventions in Neuropsychiatric Patients: A Meta-Analysis	Yes	Yes	Yes	Yes	Yes	No	0	0	Exclude
2014	Rosenbaum, S; Tiedemann, A; Sherrington, C; Curtis, J; Ward, P B	Physical activity interventions for people with mental illness: A systematic review and meta-analysis	Yes	Yes	Yes	Yes	Yes	Yes	Yes	Yes	Include
2020	Sabe, M; Kaiser, S; Sentissi, O	Physical exercise for negative symptoms of schizophrenia: Systematic review of randomized controlled trials and meta-analysis	Yes	Yes	Yes	Yes	Yes	Yes	Yes	No	Exclude
2019	Sabe, M; Sentissi, O; Kaiser, S	Meditation-based mind-body therapies for negative symptoms of schizophrenia: Systematic review of randomized controlled trials and meta-analysis	Yes	Yes	Yes	Yes	Yes	Yes	Yes	No	Exclude
2016	Sanada, K; Zorrilla, I; Iwata, Y; Bermúdez-Ampudia, C; Graff-Guerrero, A; Martínez-Cengotitabengoa, M; González-Pinto, A	The efficacy of non-pharmacological interventions on brain-derived neurotrophic factor in schizophrenia: A systematic review and meta-analysis	Yes	Yes	Yes	No	0	0	0	0	Exclude
2011	Sarin, F; Wallin, L; Widerlov, B	Cognitive behavior therapy for schizophrenia: A meta-analytical review of randomized controlled trials	Yes	Yes	Yes	Yes	Yes	Yes	Yes	No	Exclude
2020	Sauvé, Geneviève; Lavigne, Katie M; Pochiet, Gabrielle; Brodeur, Mathieu B; Lepage, Martin	Efficacy of psychological interventions targeting cognitive biases in schizophrenia: A systematic review and meta-analysis.	Yes	Yes	Yes	Yes	Yes	Yes	Yes	No	Exclude
1993	Shadish, W R; Montgomery, L M; Wilson, P; Wilson, M R; Bright, I; Okwumabua, T	Effects of Family and Marital Psychotherapies: A Meta-Analysis	Yes	Yes	No	0	0	0	0	0	Exclude
2022	Shimada, T; Ito, S; Makabe, A; Yamanushi, A; Takenaka, A; Kawano, K; Kobayashi, M	Aerobic exercise and cognitive functioning in schizophrenia: An updated systematic review and meta-analysis	Yes	Yes	Yes	Yes	Yes	No	0	0	Exclude
2013	Stafford, M R; Jackson, H; Mayo-Wilson, E; Morrison, A P; Kendall, T	Early interventions to prevent psychosis: systematic review and meta-analysis	Yes	Yes	No	0	0	0	0	0	Exclude
2015	Stafford, M R; Mayo-Wilson, E; Loucas, C E; James, A; Hollis, C; Birchwood, M; Kendall, T	Efficacy and safety of pharmacological and psychological interventions for the treatment of psychosis and schizophrenia in children, adolescents and young adults: A systematic review and meta-analysis	Yes	Yes	No	0	0	0	0	0	Exclude
2015	Stubbs, B; Rosenbaum, S; Ward, P B; Barreto Schuch, F; Vancampfort, D	No evidence of a control group response in exercise randomised controlled trials in people with schizophrenia: A systematic review and meta-analysis	Yes	Yes	Yes	No	0	0	0	0	Exclude
2019	Thomas, S; Hfler, M; Schfer, I; Trautmann, S	Childhood maltreatment and treatment outcome in psychotic disorders: a systematic review and meta-analysis	Yes	Yes	Yes	No	0	0	0	0	Exclude
2023	Todorovic, A; Lal, S; Dark, F; De Monte, V; Kisely, S; Siskind, D	CBTp for people with treatment refractory schizophrenia on clozapine: a systematic review and meta-analysis	Yes	Yes	Yes	Yes	Yes	Yes	No	0	Exclude
2016	Tonarelli, S B; Pasillas, R; Alvarado, L; Dwivedi, A; Cancellare, A	Acceptance and commitment therapy compared to treatment as usual in psychosis: A systematic review and meta-analysis	Yes	Yes	Yes	Yes	Yes	Yes	No	0	Exclude
2021	Tsang, A; Bucci, S; Branitsky, A; Kaptan, S; Rafiq, S; Wong, S; Berry, K; Varese, F	The relationship between appraisals of voices (auditory verbal hallucinations) and distress in voice-hearers with schizophrenia-spectrum diagnoses: A meta-analytic review	Yes	Yes	Yes	No	0	0	0	0	Exclude
2016	Tseng, Ping-Tao; Chen, Yen-Wen; Lin, Pao-Yen; Tu, Kun-Yu; Wang, Hung-Yu; Cheng, Yu-Shian; Chang, Yi-Chung; Chang, Chih-Hua; Chung, Weilun; Wu, Ching-Kuan	Significant treatment effect of adjunct music therapy to standard treatment on the positive, negative, and mood symptoms of schizophrenic patients: a meta-analysis.	Yes	Yes	Yes	Yes	Yes	Yes	Yes	Yes	Include
2010	Tsoi, D T; Porwal, M; Webster, A C	Interventions for smoking cessation and reduction in individuals with schizophrenia	Yes	Yes	Yes	Yes	Yes	Yes	No	0	Exclude
2012	Tungpunkom, P; Maayan, N; Soares-Weiser, K	Life skills programmes for chronic mental illnesses	Yes	Yes	Yes	No	0	0	0	0	Exclude
2019	Valiente, C; Espinosa, R; Trucharte, A; Nieto, J; Martínez-Prado, L	The challenge of well-being and quality of life: A meta-analysis of psychological interventions in schizophrenia	Yes	Yes	Yes	Yes	Yes	Yes	Yes	No	Exclude
2016	Van Oosterhout, B; Smit, F; Krabbendam, L; Castelein, S; Staring, A B P; Van Der Gaag, M	Metacognitive training for schizophrenia spectrum patients: A meta-analysis on outcome studies	Yes	Yes	Yes	Yes	Yes	Yes	Yes	No	Exclude
2018	Vancampfort, D; Rosenbaum, S; Probst, M; Stubbs, B	Aerobic exercise in people with schizophrenia: From efficacy to effectiveness	Yes	Yes	Yes	Yes	Yes	Yes	No	0	Exclude
2016	Vancampfort, D; Rosenbaum, S; Schuch, F B; Ward, P B; Probst, M; Stubbs, B	Prevalence and predictors of treatment dropout from physical activity interventions in schizophrenia: A meta-analysis	Yes	Yes	Yes	Yes	Yes	No	0	0	Exclude
2015	Vancampfort, D; Rosenbaum, S; Ward, P B; Stubbs, B	Exercise improves cardiorespiratory fitness in people with schizophrenia: A systematic review and meta-analysis	Yes	Yes	Yes	Yes	Yes	No	0	0	Exclude
2015	Velthorst, E; Koeter, M; van der Gaag, M; Nieman, D H; Fett, A K J; Smit, F; Staring, A B P; Meijer, C; de Haan, L	Adapted cognitive-behavioural therapy required for targeting negative symptoms in schizophrenia: meta-analysis and meta-regression	Yes	Yes	Yes	Yes	Yes	Yes	Yes	Yes	Include
2010	Villeneuve, K; Potvin, S; Lesage, A; Nicole, L	Meta-analysis of rates of drop-out from psychosocial treatment among persons with schizophrenia spectrum disorder	Yes	Yes	Yes	No	0	0	0	0	Exclude
2012	Virues-Ortega, J; Pastor-Barriuso, R; Castellote, J M; Poblacion, A; de Pedro-Cuesta, J	Effect of animal-assisted therapy on the psychological and functional status of elderly populations and patients with psychiatric disorders: a meta-analysis	Yes	Yes	No	0	0	0	0	0	Exclude
2023	Vita, A; Barlati, S; Ceraso, A; Deste, G; Nibbio, G; Wykes, T	Acceptability of cognitive remediation for schizophrenia: a systematic review and meta-analysis of randomized controlled trials	Yes	Yes	Yes	Yes	Yes	No	0	0	Exclude
2021	Vita, A; Barlati, S; Ceraso, A; Nibbio, G; Ariu, C; Deste, G; Wykes, T	Effectiveness, Core Elements, and Moderators of Response of Cognitive Remediation for Schizophrenia A Systematic Review and Meta-analysis of Randomized Clinical Trials	Yes	Yes	Yes	Yes	Yes	Yes	Yes	No	Exclude
2019	Vogel, Jelle Sjoerd; van der Gaag, Mark; Slofstra, Christien; Knegtering, Henderikus; Bruins, Jojanneke; Castelein, Stynke	The effect of mind-body and aerobic exercise on negative symptoms in schizophrenia: A meta-analysis.	Yes	Yes	Yes	Yes	Yes	Yes	Yes	Yes	Include
2007	von Sydow, K; Beher, S; Retzlaff, R; Schweitzer-Rothers, J	Systemic therapy for adult index patients. A meta-content analysis of 28 randomized, controlled trials	No	0	0	0	0	0	0	0	Exclude
2010	von Sydow, K; Beher, S; Schweitzer, J; Retzlaff, R	The Efficacy of Systemic Therapy With Adult Patients: A Meta-Content Analysis of 38 Randomized Controlled Trials	Yes	No	0	0	0	0	0	0	Exclude
2022	Wang, W; Chau, A K C; Kong, P; Sun, X; So, S.H.-W.	Efficacy of Motivational Interviewing in Treating Co-occurring Psychosis and Substance Use Disorder: A Systematic Review and Meta-Analysis	Yes	Yes	No	0	0	0	0	0	Exclude
2020	Wei, Gao-Xia; Yang, Lin; Imm, Kellie; Loprinzi, Paul D; Smith, Lee; Zhang, Xiangyang; Yu, Qian	Effects of mind–body exercises on schizophrenia: A systematic review with meta-analysis	Yes	Yes	Yes	Yes	Yes	Yes	Yes	Yes	Include
2016	Wei, Yan-Yan; Wang, Ji-Jun; Yan, Chao; Li, Zi-Qiang; Pan, Xiao; Cui, Yi; Su, Tong; Liu, Tao-Sheng; Tang, Yun-Xiang	Correlation Between Brain Activation Changes and Cognitive Improvement Following Cognitive Remediation Therapy in Schizophrenia: An Activation Likelihood Estimation Meta-analysis.	Yes	Yes	Yes	Yes	Yes	No	0	0	Exclude
1999	William H. Gottdiener	THE BENEFITS OF INDIVIDUAL PSYCHOTHERAPY FOR SCHIZOPHRENIC PATIENTS: A Meta-Analytic Review of the Psychotherapy Outcome Literature	Yes	Yes	Yes	Yes	Yes	No	0	0	Exclude
2016	Wood, Lisa; Byrne, Rory; Varese, Filippo; Morrison, Anthony P	Psychosocial interventions for internalised stigma in people with a schizophrenia-spectrum diagnosis: A systematic narrative synthesis and meta-analysis.	Yes	Yes	Yes	Yes	Yes	No	0	0	Exclude
2020	Wood, Lisa; Williams, Claire; Billings, Jo; Johnson, Sonia	A systematic review and meta-analysis of cognitive behavioural informed psychological interventions for psychiatric inpatients with psychosis.	Yes	Yes	Yes	Yes	Yes	Yes	Yes	No	Exclude
1996	Wunderlich, L; Wiedemann, G; Buchkremer, G	Are psychosocial methods of intervention effective in schizophrenic patients? A meta-analysis	No	0	0	0	0	0	0	0	Exclude
2011	Wykes, T; Huddy, V; Cellard, C; McGurk, S R; Czobor, P	A meta-analysis of cognitive remediation for schizophrenia: Methodology and effect sizes	Yes	Yes	Yes	Yes	Yes	Yes	Yes	No	Exclude
2008	Wykes, Til; Steel, Craig; Everitt, Brian; Tarrier, Nicholas	Cognitive behavior therapy for schizophrenia: effect sizes, clinical models, and methodological rigor.	Yes	Yes	Yes	Yes	Yes	Yes	Yes	Yes	Include
2022	Xu, Yuehui; Cai, Ziyao; Fang, Chunxia; Zheng, Jie; Shan, Jianmin; Yang, Yafang	Impact of aerobic exercise on cognitive function in patients with schizophrenia during daily care: A meta-analysis.	Yes	Yes	Yes	Yes	Yes	No	0	0	Exclude
2019	Yeh, P.-Y.; Yu, L; Guo, N.-W.; Lin, W.-C.; Wu, C.-K.	Observation and Imitation of Social Emotions Are Essential for Improving Cognitive and Affective Theory of Mind in Schizophrenia: A Meta-Analysis	Yes	Yes	Yes	Yes	Yes	No	0	0	Exclude
2022	Yip, A L K; Karatzias, T; Chien, W T	Mindfulness-based interventions for non-affective psychosis: a comprehensive systematic review and meta-analysis	Yes	Yes	Yes	Yes	Yes	Yes	Yes	No	Exclude
2002	You, Z Y; Wang, J Z	Meta-analysis of assisted music therapy for chronic schizophrenia	No	0	0	0	0	0	0	0	Exclude
2015	Zhao, S; Sampson, S; Xia, J; Jayaram, M B	Psychoeducation (brief) for people with serious mental illness	Yes	Yes	Yes	Yes	Yes	Yes	No	0	Exclude
2005	Zimmermann, G; Favrod, J; Trieu, V H; Pomini, V	The effect of cognitive behavioral treatment on the positive symptoms of schizophrenia spectrum disorders: A meta-analysis	Yes	Yes	Yes	Yes	Yes	Yes	Yes	Yes	Include
2023	Best, Michael W; Romanowska, Sylvia; Zhou, Ying; Wang, Linbo; Leibovitz, Talia; Onno, Karin A; Jagtap, Shreya; Bowie, Christopher R	Efficacy of Remotely Delivered Evidence-Based Psychosocial Treatments for Schizophrenia-Spectrum Disorders: A Series of Systematic Reviews and Meta-Analyses.	Yes	Yes	Yes	Yes	Yes	Yes	Yes	No	Exclude
2023	Bighelli, I.; Wallis, S.; Reitmeir, C.; Schwermann, F.; Salahuddin, N.H.; Leucht, S.	Effects of psychological treatments on functioning in people with Schizophrenia: a systematic review and meta-analysis of randomized controlled trials	Yes	Yes	Yes	Yes	Yes	No	0	0	Exclude
2023	Burgess-Barr, S.; Nicholas, E.; Venus, B.; Singh, N.; Nethercott, A.; Taylor, G.; Jacobsen, P.	International rates of receipt of psychological therapy for psychosis and schizophrenia: systematic review and meta-analysis	Yes	Yes	Yes	Yes	Yes	No	0	0	Exclude
2024	Chen, C.-R.; Lee, Y.-W.; Chen, T.-T.; Hsu, C.-W.; Huang, Y.-C.; Lin, P.-Y.; Lin, K.-C.	The effects of mindful exercise on cognition in patients with schizophrenia: A systematic review and meta-analysis of randomized controlled trials	Yes	Yes	Yes	Yes	Yes	No	0	0	Exclude
2024	Chien, W.T.; Ma, D.C.F.; Bressington, D.; Mou, H.	Family-based interventions versus standard care for people with schizophrenia	Yes	Yes	Yes	Yes	Yes	No	0	0	Exclude
2023	Choi, Heeseung; Shin, Soyoun; Lee, Gumhee	Effects of Positive Psychotherapy for People with Psychosis: A Systematic Review and Meta-Analysis	Yes	Yes	Yes	Yes	No	0	0	0	Exclude
2024	Chuang, S.-P.; Wu, J.Y.-W.; Wang, C.-S.	Interventions for Reduction of Stigma in People with Schizophrenia: A Systematic Review and Meta-analysis	Yes	Yes	Yes	Yes	Yes	No	0	0	Exclude
2023	Correia, J.C.; Waqas, A.; Assal, J.-P.; Davies, M.J.; Somers, F.; Golay, A.; Pataky, Z.	Effectiveness of therapeutic patient education interventions for chronic diseases: A systematic review and meta-analyses of randomized controlled trials	Yes	Yes	No	0	0	0	0	0	Exclude
2024	Cui, W L; Liu, Z T; Liang, C; Zhao, Z Z	Comparative efficacy of different types of exercise modalities on psychiatric symptomatology in patients with schizophrenia: a systematic review with network meta-analysis	Yes	Yes	Yes	Yes	Yes	Yes	Yes	Yes	Include
2024	Du, S.-C.; Li, C.-Y.; Lo, Y.-Y.; Hu, Y.-H.; Hsu, C.-W.; Cheng, C.-Y.; Chen, T.-T.; Hung, P.-H.; Lin, P.-Y.; Chen, C.-R.	Effects of Visual Art Therapy on Positive Symptoms, Negative Symptoms, and Emotions in Individuals with Schizophrenia: A Systematic Review and Meta-Analysis	Yes	Yes	Yes	Yes	Yes	Yes	Yes	No	Exclude
2023	Gallardo-Gómez, D.; Noetel, M.; Álvarez-Barbosa, F.; Alfonso-Rosa, R.M.; Ramos-Munell, J.; Del Pozo Cruz, B.; Del Pozo-Cruz, J.	Exercise to treat psychopathology and other clinical outcomes in schizophrenia: A systematic review and meta-analysis	Yes	Yes	Yes	Yes	Yes	Yes	Yes	No	Exclude
2024	Guo, J.; Liu, K.; Liao, Y.; Qin, Y.; Yue, W.	Efficacy and feasibility of aerobic exercise interventions as an adjunctive treatment for patients with schizophrenia: a meta-Analysis	Yes	Yes	Yes	Yes	Yes	Yes	Yes	Yes	Include
2023	Hedman-Lagerlöf, E.; Carlbring, P.; Svärdman, F.; Riper, H.; Cuijpers, P.; Andersson, G.	Therapist-supported Internet-based cognitive behaviour therapy yields similar effects as face-to-face therapy for psychiatric and somatic disorders: an updated systematic review and meta-analysis	Yes	Yes	No	0	0	0	0	0	Exclude
2024	Hotte-Meunier, Adèle; Penney, Danielle; Mendelson, Daniel; Thibaudeau, Élisabeth; Moritz, Steffen; Lepage, Martin; Sauvé, Geneviève	Effects of metacognitive training (MCT) on social cognition for schizophrenia spectrum and related psychotic disorders: a systematic review and meta-analysis.	Yes	Yes	Yes	Yes	Yes	No	0	0	Exclude
2023	Hsieh, Wen-Ling; Li, I.-Hsien; Liu, Wen-I.	Effects of empowerment-based illness management on the medication adherence and recovery of persons with schizophrenia: A systematic review and meta-analysis.	Yes	Yes	Yes	Yes	Yes	No	0	0	Exclude
2023	Isabelinha, B.; Cruz-Ferreira, A.; Maximiano, J.; Almeida, G.	Effects of body-oriented therapies on the negative symptoms in people with schizophrenia: A systematic review	Yes	No		0	0	0	0	0	Exclude
2023	Jagan, S.; Mohd Daud, T.I.; Chia, L.C.; Saini, S.M.; Midin, M.; Eng-Teng, N.; Ratnasingam, S.	Evidence for the Effectiveness of Psychological Interventions for Internalized Stigma among Adults with Schizophrenia Spectrum Disorders: A Systematic Review and Meta-Analyses	Yes	Yes	Yes	Yes	Yes	No	0	0	Exclude
2023	Kim, Sin-Hyang; Park, Sihyun	Effectiveness of family interventions for patients with schizophrenia: A systematic review and meta-analysis.	Yes	Yes	No	0	0	0	0	0	Exclude
2023	Korman, N.; Stanton, R.; Vecchio, A.; Chapman, J.; Parker, S.; Martland, R.; Siskind, D.; Firth, J.	The effect of exercise on global, social, daily living and occupational functioning in people living with schizophrenia: A systematic review and meta-analysis	Yes	Yes	Yes	Yes	Yes	No	0	0	Exclude
2024	Lak, M.; Jafarpour, A.; Shahrbaf, M.A.; Lak, M.; Dolatshahi, B.	The effect of physical exercise on cognitive function in schizophrenia patients: A GRADE assessed systematic review and meta-analysis of controlled clinical trials	Yes	Yes	Yes	Yes	Yes	No	0	0	Exclude
2023	Li, I.H.; Hsieh, W.L.; Liu, W.I.	A Systematic Review and Meta-Analysis of the Effectiveness of Adherence Therapy and Its Treatment Duration in Patients with Schizophrenia Spectrum Disorders	Yes	Yes	Yes	Yes	Yes	Yes	Yes	Yes	Include
2024	Martinez-Calderon, J; Villar-Alises, O; García-Muñoz, C; Pineda-Escobar, S; Matias-Soto, J	Exercise or mind-body exercises for psychiatry symptoms and quality of life in schizophrenia spectrum and other psychotic disorders: an overview of systematic reviews with meta-analysis	Yes	No	0	0	0	0	0	0	Exclude
2024	Mayer, Susanna Franziska; Corcoran, Ciaran; Kennedy, Liam; Leucht, Stefan; Bighelli, Irene	Cognitive behavioural therapy added to standard care for first-episode and recent-onset psychosis.	Yes	Yes	No	0	0	0	0	0	Exclude
2024	Melville, G.; Hoffman, M.; Pollock, A.; Kurtz, M.M.	Do metacognitive therapies for schizophrenia-spectrum disorders work? A meta-analytic investigation	Yes	Yes	Yes	Yes	Yes	Yes	Yes	No	Exclude
2023	Millard, L.A.; Wan, M.W.; Smith, D.M.; Wittkowski, A.	The effectiveness of compassion focused therapy with clinical populations: A systematic review and meta-analysis	Yes	Yes	No	0	0	0	0	0	Exclude
2023	Morales-Pillado, Carla; Fernández-Castilla, Belén; Sánchez-Gutiérrez, Teresa; González-Fraile, Eduardo; Barbeito, Sara; Calvo, Ana	Efficacy of technology-based interventions in psychosis: A systematic review and network meta-analysis	Yes	Yes	Yes	Yes	Yes	Yes	Yes	No	Exclude
2024	O'Brien-Venus, B.; Ellett, L.; Burgess-Barr, S.; Chadwick, P.	Systematic review of the safety of mindfulness-based interventions for psychosis	Yes	Yes	Yes	Yes	Yes	No	0	0	Exclude
2024	Ojo, Omorogieva; Kalocsányiová, Erika; McCrone, Paul; Elliott, Helen; Milligan, Wendy; Gkaintatzi, Evdoxia	Non-Pharmacological Interventions for Type 2 Diabetes in People Living with Severe Mental Illness: Results of a Systematic Review and Meta-Analysis.	Yes	Yes	No	0	0	0	0	0	Exclude
2023	Oliva, H.N.P.; Monteiro-Junior, R.S.; Oliva, I.O.; Powers, A.R.	Effects of exercise intervention on psychotic symptoms: A meta-analysis and hypothetical model of neurobiological mechanisms	0	0	0	0	0	0	0	0	Exclude
2023	Perra, A.; Riccardo, C.L.; De Lorenzo, V.; De Marco, E.; Di Natale, L.; Kurotschka, P.K.; Preti, A.; Carta, M.G.	Fully Immersive Virtual Reality-Based Cognitive Remediation for Adults with Psychosocial Disabilities: A Systematic Scoping Review of Methods Intervention Gaps and Meta-Analysis of Published Effectiveness Studies	Yes	Yes	No	0	0	0	0	0	Exclude
2023	Petkari, E; Martín-María, N; Sánchez-Gutiérrez, T; Fernández-Castilla, B; Calvo, A	A meta-analysis of cognitive interventions for patients with recent onset psychosis: are they effective for improving functioning?	Yes	Yes	Yes	Yes	Yes	No	0	0	Exclude
2024	Petkari, E.; Nikolaou, E.; Oberleiter, S.; Priebe, S.; Pietschnig, J.	Which psychological interventions improve quality of life in patients with schizophrenia-spectrum disorders? A meta-analysis of randomized controlled trials	Yes	Yes	Yes	Yes	Yes	No	0	0	Exclude
2024	Qin, K.; Yu, Y.; Cai, H.; Li, J.; Zeng, J.; Liang, H.	Effectiveness of mindfulness-based intervention in schizophrenia: A meta-analysis of randomized controlled trials	Yes	Yes	Yes	Yes	Yes	Yes	Yes	Yes	Include
2024	Rißmayer, M.; Kambeitz, J.; Javelle, F.; Lichtenstein, T.K.	Systematic Review and Meta-analysis of Exercise Interventions for Psychotic Disorders: The Impact of Exercise Intensity, Mindfulness Components, and Other Moderators on Symptoms, Functioning, and Cardiometabolic Health	Yes	Yes	Yes	Yes	Yes	Yes	Yes	No	Exclude
2024	Salahuddin, N.H.; Schütz, A.; Pitschel-Walz, G.; Mayer, S.F.; Chaimani, A.; Siafis, S.; Priller, J.; Leucht, S.; Bighelli, I.	Psychological and psychosocial interventions for treatment-resistant schizophrenia: a systematic review and network meta-analysis	Yes	Yes	Yes	Yes	Yes	Yes	Yes	Yes	Include
2023	Sampogna, Gaia; Brohan, Elaine; Luciano, Mario; Chowdhary, Neerja; Fiorillo, Andrea	Psychosocial interventions for carers of people with severe mental and substance use disorders: a systematic review and meta-analysis.	Yes	Yes	No	0	0	0	0	0	Exclude
2024	Su, Y.; Pan, X.; Li, H.; Zhang, G.	Effects of mind-body therapies on schizophrenia: A systematic review and network meta-analysis	Yes	Yes	Yes	Yes	Yes	Yes	Yes	Yes	Include
2024	Swanson, Magnus	Various psychological treatments for schizophrenia across cognitive, affective, symptomatic, and functional domains: Results from randomized controlled trials	Yes	Yes	Yes	Yes	Yes	Yes	Yes	Yes	Include
2023	Todorovic, A.; Lal, S.; Dark, F.; De Monte, V.; Kisely, S.; Siskind, D.	CBTp for people with treatment refractory schizophrenia on clozapine: a systematic review and meta-analysis	Yes	Yes	Yes	Yes	Yes	Yes	No	0	Exclude
2024	Ugurlu, Mustafa; Ugurlu, Gorkem Karakas; Sahin, Esra Kabadayi; Kamis, Gulsum Zuhal; Caykoylu, Ali	Short and Long-term Effects of Cognitive Behavioral Therapy on Sleep Problems and Psychotic Symptoms in Patients with Psychotic Disorders: A Meta-Analysis Study.	Yes	Yes	No	0	0	0	0	0	Exclude
2023	van Es, C.M.; El Khoury, B.; van Dis, E.A.M.; te Brake, H.; van Ee, E.; Boelen, P.A.; Mooren, T.	The effect of multiple family therapy on mental health problems and family functioning: A systematic review and meta-analysis	Yes	Yes	Yes	Yes	Yes	Yes	No	0	Exclude
2023	Vita, A.; Barlati, S.; Ceraso, A.; Deste, G.; Nibbio, G.; Wykes, T.	Acceptability of cognitive remediation for schizophrenia: a systematic review and meta-analysis of randomized controlled trials	Yes	Yes	Yes	Yes	Yes	No	0	0	Exclude
2024	Vita, A.; Barlati, S.; Ceraso, A.; Nibbio, G.; Durante, F.; Facchi, M.; Deste, G.; Wykes, T.	Durability of Effects of Cognitive Remediation on Cognition and Psychosocial Functioning in Schizophrenia: A Systematic Review and Meta-Analysis of Randomized Clinical Trials	Yes	Yes	Yes	Yes	Yes	No	0	0	Exclude
2024	Wang, H.; Hu, N.; Chai, J.; Huang, W.; Yang, H.; Zhou, X.; Liu, F.; Li, Y.	The efficacy of social skills training (SST) and social cognition and interaction training (SCIT) for negative symptoms: A meta-analysis	Yes	Yes	Yes	Yes	Yes	Yes	Yes	No	Exclude
2024	Xu, F.; Xu, S.	Cognitive-behavioral therapy for negative symptoms of schizophrenia: A systematic review and meta-analysis	Yes	Yes	Yes	Yes	Yes	Yes	Yes	No	Exclude
2024	Yin, J Y; Sun, Y Q; Zhu, Y K; Alifujiang, H; Wang, Y; An, S Y; Huang, H Q; Fu, X; Deng, H; Chen, Y	Effects of yoga on clinical symptoms, quality of life and social functioning in patients with schizophrenia: A systematic review and meta-analysis	Yes	Yes	Yes	Yes	Yes	Yes	Yes	Yes	Include
