# Supplementary material for: Effectiveness of Cognitive and Behavioral Interventions in the Treatment of Schizophrenia: An Umbrella Review of Meta-Analyses
Source: J Clin Med. 2025 Dec 26;15(1):187. doi: 10.3390/jcm15010187 (PMC12786704; doi:10.3390/jcm15010187)
Supplement: Supplementary file 1 [file jcm-15-00187-s001.zip › Quality assessment (for excluded meta-analyses).xlsx]

## Sheet: Sheet1
Publication Year	Author	Title	1. Is the review question clearly and explicitly stated?	2. Were the inclusion criteria appropriate for the review question?	3. Was the search strategy appropriate?	4. Were the sources and resources used to search for studies adequate? (No if they don't look at grey lit)	5. Were the criteria for appraising studies appropriate?	6. Was critical appraisal conducted by two or more reviewers independently?	7. Were there methods to minimize errors in data extraction? (having two coders; going back and double check)	8. Were the methods used to combine studies appropriate? random effects or fixed effects take as Yes (eggers test; funnel plot; kendall tau; rank test; pet peese; p curve)	9. Was the likelihood of publication bias assessed?	10. Were recommendations for policy and/or practice supported by the reported data?	11. Were the specific directives for new research appropriate?	Final Score	Decision
2024	Cui, W L; Liu, Z T; Liang, C; Zhao, Z Z	Comparative efficacy of different types of exercise modalities on psychiatric symptomatology in patients with schizophrenia: a systematic review with network meta-analysis	Yes	Yes	Yes	No	Yes	Yes	Yes	Yes	Yes	Yes	Yes	10	Accept
2024	Guo, J.; Liu, K.; Liao, Y.; Qin, Y.; Yue, W.	Efficacy and feasibility of aerobic exercise interventions as an adjunctive treatment for patients with schizophrenia: a meta-Analysis	Yes	Yes	Yes	No	Yes	Unclear	Yes	Yes	Yes	Yes	Yes	9	Accept
2013	Mueller, D R; Schmidt, S J; Roder, V	Integrated Psychological Therapy: Effectiveness in Schizophrenia Inpatient Settings Related to Patients' Age	Yes	Yes	Yes	No	Unclear	Unclear	Unclear	Yes	No	Yes	Yes	6	Accept
2006	Roder, Volker; Mueller, Daniel R; Mueser, Kim T; Brenner, Hans D	Integrated psychological therapy (IPT) for schizophrenia: is it effective?	Yes	Yes	Yes	No	Unclear	Unclear	Yes	Yes	Yes	Yes	Yes	8	Accept
2024	Su, Y.; Pan, X.; Li, H.; Zhang, G.	Effects of mind-body therapies on schizophrenia: A systematic review and network meta-analysis	Yes	Yes	Yes	No	Yes	Yes	Yes	Yes	Yes	Yes	Yes	10	Accept
2016	Tseng, Ping-Tao; Chen, Yen-Wen; Lin, Pao-Yen; Tu, Kun-Yu; Wang, Hung-Yu; Cheng, Yu-Shian; Chang, Yi-Chung; Chang, Chih-Hua; Chung, Weilun; Wu, Ching-Kuan	Significant treatment effect of adjunct music therapy to standard treatment on the positive, negative, and mood symptoms of schizophrenic patients: a meta-analysis.	Yes	Yes	Yes	No	Yes	Unclear	Unclear	Yes	Yes	Yes	Yes	8	Accept
2008	Wykes, Til; Steel, Craig; Everitt, Brian; Tarrier, Nicholas	Cognitive behavior therapy for schizophrenia: effect sizes, clinical models, and methodological rigor.	Yes	Yes	Yes	No	Yes	Yes	Yes	Yes	Yes	Yes	Yes	10	Accept
