# Supplementary material for: Effectiveness of Cognitive and Behavioral Interventions in the Treatment of Schizophrenia: An Umbrella Review of Meta-Analyses
Source: J Clin Med. 2025 Dec 26;15(1):187. doi: 10.3390/jcm15010187 (PMC12786704; doi:10.3390/jcm15010187)
Supplement: Supplementary file 1 [file jcm-15-00187-s001.zip › Quality assessment (for included meta-analyses).xlsx]

## Sheet: Sheet1
Publication Year	Author	Title	1. Is the review question clearly and explicitly stated?	2. Were the inclusion criteria appropriate for the review question?	3. Was the search strategy appropriate?	4. Were the sources and resources used to search for studies adequate? (No if they don't look at grey lit)	5. Were the criteria for appraising studies appropriate?	6. Was critical appraisal conducted by two or more reviewers independently?	7. Were there methods to minimize errors in data extraction? (having two coders; going back and double check)	8. Were the methods used to combine studies appropriate? random effects or fixed effects take as Yes (eggers test; funnel plot; kendall tau; rank test; pet peese; p curve)	9. Was the likelihood of publication bias assessed?	10. Were recommendations for policy and/or practice supported by the reported data?	11. Were the specific directives for new research appropriate?	Final Score	Decision
2020	Barnicot, K; Michael, C; Trione, E; Lang, S; Saunders, T; Sharp, M; Crawford, M J	Psychological interventions for acute psychiatric inpatients with schizophrenia-spectrum disorders: A systematic review and meta-analysis	Yes	Yes	Yes	No	Yes	No	Yes	Yes	Yes	Yes	Yes	9	Accept
2018	Bighelli, I; Salanti, G; Huhn, M; Schneider-Thoma, J; Krause, M; Reitmeir, C; Wallis, S; Schwermann, F; Pitschel-Walz, G; Barbui, C; Furukawa, T A; Leucht, S	Psychological interventions to reduce positive symptoms in schizophrenia: systematic review and network meta-analysis	Yes	Yes	Yes	No	Yes	Yes	Yes	Yes	Yes	Yes	Yes	10	Accept
2015	Broderick, J; Knowles, A; Chadwick, J; Vancampfort, D	Yoga versus standard care for schizophrenia	Yes	Yes	Yes	Yes	Yes	Yes	Yes	Yes	Yes	Yes	Yes	11	Accept
2020	Burlingame, Gary M; Svien, Hal; Hoppe, Lars; Hunt, Isaac; Rosendahl, Jenny	Group therapy for schizophrenia: A meta-analysis	Yes	Yes	Yes	No	Yes	Yes	Yes	Yes	Yes	Yes	Yes	10	Accept
2017	Cella, M; Preti, A; Edwards, C; Dow, T; Wykes, T	Cognitive remediation for negative symptoms of schizophrenia: A network meta-analysis	Yes	Yes	Yes	No	Yes	Yes	Yes	Yes	Yes	Yes	Yes	10	Accept
2018	Degnan, A; Baker, S; Edge, D; Nottidge, W; Noke, M; Press, C J; Husain, N; Rathod, S; Drake, R J	The nature and efficacy of culturally-adapted psychosocial interventions for schizophrenia: a systematic review and meta-analysis	Yes	Yes	Yes	No	Yes	Yes	Unclear	Yes	Yes	Yes	Yes	9	Accept
2016	Eichner, C; Berna, F	Acceptance and efficacy of metacognitive training (mct) on positive symptoms and delusions in patients with schizophrenia: A meta-analysis taking into account important moderators	Yes	Yes	Yes	No	Yes	Unclear	Yes	Yes	Yes	Yes	Yes	9	Accept
2015	Fusar-Poli, P; Papanastasiou, E; Stahl, D; Rocchetti, M; Carpenter, W; Shergill, S; McGuire, P	Treatments of Negative Symptoms in Schizophrenia: Meta-Analysis of 168 Randomized Placebo-Controlled Trials	Yes	Yes	Yes	No	Yes	Unclear	Unclear	Yes	Yes	Yes	Unclear	7	Accept
2017	Geretsegger, M; Mössler, K A; Bieleninik, L; Chen, X.-J.; Heldal, T O; Gold, C	Music therapy for people with schizophrenia and schizophrenia-like disorders	Yes	Yes	Yes	Yes	Yes	Yes	Yes	Yes	Yes	Yes	Yes	11	Accept
2016	Gray, R; Bressington, D; Ivanecka, A; Hardy, S; Jones, M; Schulz, M; von Bormann, S; White, J; Anderson, K H; Chien, W T	Is adherence therapy an effective adjunct treatment for patients with schizophrenia spectrum disorders? A systematic review and meta-analysis	Yes	Yes	Yes	Yes	Yes	Yes	Yes	Yes	No	Yes	Yes	10	Accept
2022	Guaiana, G; Abbatecola, M; Aali, G; Tarantino, F; Ebuenyi, I D; Lucarini, V; Li, W; Zhang, C; Pinto, A	Cognitive behavioural therapy (group) for schizophrenia	Yes	Yes	Yes	Yes	Yes	Yes	Yes	Yes	Yes	Yes	Yes	11	Accept
2020	Hodann-Caudevilla, R M; Diaz-Silveira, C; Burgos-Julian, F A; Santed, M A	Mindfulness-Based Interventions for People with Schizophrenia: A Systematic Review and Meta-Analysis	Yes	Yes	Yes	No	Yes	Yes	Unclear	Yes	Yes	Yes	Yes	9	Accept
2014	Jauhar, S; McKenna, P J; Radua, J; Fung, E; Salvador, R; Laws, K R	Cognitive–behavioural therapy for the symptoms of schizophrenia: systematic review and meta-analysis with examination of potential bias	Yes	Yes	Yes	Yes	Yes	Unclear	Yes	Yes	Yes	Yes	Unclear	9	Accept
2020	Jia, R Y; Liang, D D; Yu, J F; Lu, G L; Wang, Z H; Wu, Z; Huang, H T; Chen, C R	The effectiveness of adjunct music therapy for patients with schizophrenia: A meta-analysis	Yes	Yes	Yes	No	Yes	Unclear	Yes	Yes	Yes	Yes	Yes	9	Accept
2023	Li, I.H.; Hsieh, W.L.; Liu, W.I.	A Systematic Review and Meta-Analysis of the Effectiveness of Adherence Therapy and Its Treatment Duration in Patients with Schizophrenia Spectrum Disorders	Yes	Yes	Yes	No	Yes	Yes	Yes	Yes	No	Yes	Yes	9	Accept
2021	Lu, S; Zhao, Y; Liu, J; Xu, F; Wang, Z	Effectiveness of horticultural therapy in people with schizophrenia: A systematic review and meta-analysis	Yes	Yes	Yes	No	Yes	Yes	Unclear	Yes	No	Yes	Yes	8	Accept
2016	Naeem, F; Khoury, B; Munshi, T; Ayub, M; Lecomte, T; Kingdon, D; Farooq, S	Brief cognitive behavioral therapy for psychosis (CBTp) for schizophrenia: Literature review and meta-analysis	Yes	Yes	Yes	Yes	Unclear	Unclear	Yes	Yes	Yes	Yes	Yes	9	Accept
2023	Oliva, Henrique N P; Monteiro-Junior, Renato S; Oliva, Isabela O; Powers, Albert R	Effects of exercise intervention on psychotic symptoms: A meta-analysis and hypothetical model of neurobiological mechanisms	Yes	Yes	Yes	No	Yes	Unclear	Unclear	Yes	Yes	Yes	Yes	8	Accept
2015	Orfanos, S; Banks, C; Priebe, S	Are Group Psychotherapeutic Treatments Effective for Patients with Schizophrenia? A Systematic Review and Meta-Analysis	Yes	Yes	Yes	Yes	Yes	Yes	Yes	Yes	Yes	Yes	Yes	11	Accept
2019	Philipp, R; Kriston, L; Lanio, J; Kuhne, F; Harter, M; Moritz, S; Meister, R	Effectiveness of metacognitive interventions for mental disorders in adults-A systematic review and meta-analysis (METACOG)	Yes	Yes	Yes	Yes	Yes	Yes	Yes	Yes	Yes	Yes	Yes	11	Accept
2019	Polese, D; Fornaro, M; Palermo, M; De Luca, V; De Bartolomeis, A	Treatment-Resistant to Antipsychotics: A Resistance to Everything? Psychotherapy in Treatment-Resistant Schizophrenia and Nonaffective Psychosis: A 25-Year Systematic Review and Exploratory Meta-Analysis	Yes	Yes	Yes	No	Yes	Unclear	Yes	Yes	Yes	Yes	Yes	9	Accept
2024	Qin, K.; Yu, Y.; Cai, H.; Li, J.; Zeng, J.; Liang, H.	Effectiveness of mindfulness-based intervention in schizophrenia: A meta-analysis of randomized controlled trials	Yes	Yes	Yes	No	Yes	Yes	Yes	Yes	Yes	Yes	Yes	10	Accept
2020	Riehle, Marcel; Böhl, Mara Cristine; Pillny, Matthias; Lincoln, Tania Marie	Efficacy of Psychological Treatments for Patients With Schizophrenia and Relevant Negative Symptoms: A Meta-Analysis.	Yes	Yes	Yes	No	Yes	Unclear	Unclear	Yes	Yes	Yes	Yes	8	Accept
2022	Rodolico, A; Bighelli, I; Avanzato, C; Concerto, C; Cutrufelli, P; Mineo, L; Schneider-Thoma, J; Siafis, S; Signorelli, M S; Wu, H; Wang, D; Furukawa, T A; Pitschel-Walz, G; Aguglia, E; Leucht, S	Family interventions for relapse prevention in schizophrenia: a systematic review and network meta-analysis	Yes	Yes	Yes	No	Yes	Yes	Yes	Yes	Yes	Yes	Yes	10	Accept
2014	Rosenbaum, S; Tiedemann, A; Sherrington, C; Curtis, J; Ward, P B	Physical activity interventions for people with mental illness: A systematic review and meta-analysis	Yes	Yes	Yes	No	Yes	Yes	Yes	Yes	No	Yes	Yes	9	Accept
2024	Salahuddin, N.H.; Schütz, A.; Pitschel-Walz, G.; Mayer, S.F.; Chaimani, A.; Siafis, S.; Priller, J.; Leucht, S.; Bighelli, I.	Psychological and psychosocial interventions for treatment-resistant schizophrenia: a systematic review and network meta-analysis	Yes	Yes	Yes	Yes	Yes	Yes	Yes	Yes	Yes	Yes	Yes	11	Accept
2024	Swanson, Magnus	Various psychological treatments for schizophrenia across cognitive, affective, symptomatic, and functional domains: Results from randomized controlled trials	Yes	Yes	Yes	No	Yes	No	No	Yes	Yes	Yes	Yes	8	Accept
2015	Velthorst, E; Koeter, M; van der Gaag, M; Nieman, D H; Fett, A K J; Smit, F; Staring, A B P; Meijer, C; de Haan, L	Adapted cognitive-behavioural therapy required for targeting negative symptoms in schizophrenia: meta-analysis and meta-regression	Yes	Yes	Yes	No	Yes	Yes	Unclear	Yes	Yes	Yes	Yes	9	Accept
2019	Vogel, Jelle Sjoerd; van der Gaag, Mark; Slofstra, Christien; Knegtering, Henderikus; Bruins, Jojanneke; Castelein, Stynke	The effect of mind-body and aerobic exercise on negative symptoms in schizophrenia: A meta-analysis.	Yes	Yes	Unclear	No	Yes	Yes	Yes	Yes	Yes	Yes	Yes	9	Accept
2020	Wei, Gao-Xia; Yang, Lin; Imm, Kellie; Loprinzi, Paul D; Smith, Lee; Zhang, Xiangyang; Yu, Qian	Effects of mind–body exercises on schizophrenia: A systematic review with meta-analysis	Yes	Yes	Yes	No	Yes	Unclear	Yes	Yes	Yes	Yes	Yes	9	Accept
2011	Wykes, T; Huddy, V; Cellard, C; McGurk, S R; Czobor, P	A meta-analysis of cognitive remediation for schizophrenia: Methodology and effect sizes	Yes	Yes	Yes	No	Yes	Yes	Yes	Yes	Yes	Yes	Yes	10	Accept
2024	Yin, J Y; Sun, Y Q; Zhu, Y K; Alifujiang, H; Wang, Y; An, S Y; Huang, H Q; Fu, X; Deng, H; Chen, Y	Effects of yoga on clinical symptoms, quality of life and social functioning in patients with schizophrenia: A systematic review and meta-analysis	Yes	Yes	Yes	No	Yes	Yes	Yes	Yes	Yes	Yes	Yes	10	Accept
2005	Zimmermann, G; Favrod, J; Trieu, V H; Pomini, V	The effect of cognitive behavioral treatment on the positive symptoms of schizophrenia spectrum disorders: A meta-analysis	Yes	Yes	Yes	No	Unclear	Unclear	Unclear	Yes	Yes	Yes	Yes	7	Accept
