# Supplementary material for: Effectiveness of Cognitive and Behavioral Interventions in the Treatment of Schizophrenia: An Umbrella Review of Meta-Analyses
Source: J Clin Med. 2025 Dec 26;15(1):187. doi: 10.3390/jcm15010187 (PMC12786704; doi:10.3390/jcm15010187)
Supplement: Supplementary file 1 [file jcm-15-00187-s001.zip › Title and abstract screening.xlsx]

## Sheet: Sheet1
Publication Year	Author	Title	Abstract Note	duplicate	has abstract?	english?	mentioned schizophrenia or related disorders?	mentioned psychotherapy?	meta?
2023	(previously Marzena Szkodo), M O R; Micai, M; Caruso, A; Fulceri, F; Fazio, M; Scattoni, M L	Technologies to support the diagnosis and/or treatment of neurodevelopmental disorders: A systematic review	In recent years, there has been a great interest in utilizing technology in mental health research. The rapid technological development has encouraged researchers to apply technology as a part of a diagnostic process or treatment of Neurodevelopmental Disorders (NDDs). With the large number of studies being published comes an urgent need to inform clinicians and researchers about the latest advan…	No	Yes	Yes	No	No	No
2020	A. Mestre, T	Nocebo and lessebo effects	The power of placebos is commonly associated with the placebo effect. In contrast, detrimental effects related to the use of a placebo are little studied and less well recognized. This chapter covers the nocebo and lessebo effects defined, respectively, as expectation of harm in the form of adverse events in a placebo arm and reduction of therapeutic benefit due to the uncertainty of being alloca…	No	Yes	Yes	Yes	No	No
2020	Aali, G; Kariotis, T; Shokraneh, F	Avatar Therapy for people with schizophrenia or related disorders	Background: Many people with schizophrenia do not achieve satisfactory improvements in their mental state, particularly the symptom of hearing voices (hallucinations), with medical treatment. Objectives: To examine the effects of Avatar Therapy for people with schizophrenia or related disorders. Search methods: In December 2016, November 2018 and April 2019, the Cochrane Schizophrenia Group's Stu…	No	Yes	Yes	Yes	Yes	Yes
2005	Abdolmaleky, H M; Thiagalingam, S; Wilcox, M	Genetics and epigenetics in major psychiatric disorders: Dilemmas, achievements, applications, and future scope	No specific gene has been identified for any major psychiatric disorder, including schizophrenia, in spite of strong evidence supporting a genetic basis for these complex and devastating disorders. There are several likely reasons for this failure, ranging from poor study design with low statistical power to genetic mechanisms such as polygenic inheritance, epigenetic interactions, and pleiotropy…	No	Yes	Yes	Yes	Yes	No
2022	Abi-Dargham, A; Javitch, J A; Slifstein, M; Anticevic, A; Calkins, M E; Cho, Y T; Fonteneau, C; Gil, R; Girgis, R; Gur, R E; Gur, R C; Grinband, J; Kantrowitz, J; Kohler, C; Krystal, J; Murray, J; Ranganathan, M; Santamauro, N; Van Snellenberg, J; Tamayo, Z; Wolf, D; Gray, D; Lieberman, J	Dopamine D1R Receptor Stimulation as a Mechanistic Pro-cognitive Target for Schizophrenia	Decades of research have highlighted the importance of optimal stimulation of cortical dopaminergic receptors, particularly the D1R receptor (D1R), for prefrontal-mediated cognition. This mechanism is particularly relevant to the cognitive deficits in schizophrenia, given the abnormalities in cortical dopamine (DA) neurotransmission and in the expression of D1R. Despite the critical need for D1R-…	No	Yes	Yes	Yes	No	No
2005	Abi-Dargham, A; Laruelle, M	Mechanisms of action of second generation antipsychotic drugs in schizophrenia: Insights from brain imaging studies	Multiple lines of evidence including recent imaging studies suggest that schizophrenia is associated with an imbalance of the dopaminergic system, entailing hyperstimulation of striatal dopamine (DA) D2 receptors and understimulation of cortical DA D1 receptors. This DA endophenotype presumably emerges from the background of a more general synaptic dysconnectivity, involving alterations in N-meth…	No	Yes	Yes	Yes	No	No
2015	Aboujaoude, E; Salame, W; Naim, L	Telemental health: A status update	A rather large body of literature now exists on the use of telemental health services in the diagnosis and management of various psychiatric conditions. This review aims to provide an up-to-date assessment of telemental health, focusing on four main areas: computerized CBT (cCBT), Internet-based CBT (iCBT), virtual reality exposure therapy (VRET), and mobile therapy (mTherapy). Four scientific da…	No	Yes	Yes	No	Yes	Yes
2012	Addington, J; Lecomte, T	Cognitive behaviour therapy for schizophrenia	Schizophrenia is one of the major and potentially severe mental illnesses. Even with best practices, there are limitations to the effectiveness of treatments that include medications for this disorder. Relapse rates are high and often those with the illness remain symptomatic and functionally impaired. All the evidence suggests that individuals with schizophrenia do best with a combination of pha…	No	Yes	Yes	Yes	Yes	No
2011	Addington, Jean; Mancuso, Enza; Haarmans, Maria	Cognitive behaviour therapy and early intervention	One of the most important recent developments in schizophrenia research and treatment is the concept of early intervention and prevention. Recent research has targeted either the late pre-onset or early post-onset phases of schizophrenia. Since it has been suggested that delays to treatment impede recovery and may impact outcome, the goal of post-onset studies is to detect and treat schizophrenia…	No	Yes	Yes	Yes	Yes	No
2023	Adesanya, E I; Matthewman, J; Schonmann, Y; Hayes, J F; Henderson, A; Mathur, R; Mulick, A R; Smith, C H; Langan, S M; Mansfield, K E	Factors associated with depression, anxiety and severe mental illness among adults with atopic eczema or psoriasis: a systematic review and meta-analysis	BACKGROUND: Evidence suggests an association between atopic eczema (AE) or psoriasis and mental illness; however, the factors associated with mental illness are unclear. OBJECTIVES: To synthesize and evaluate all available evidence on factors associated with depression, anxiety and severe mental illness (SMI) among adults with AE or psoriasis. METHODS: We searched electronic databases, grey liter…	No	Yes	Yes	No	Yes	No
2017	Ahmed, Saeed; Khan, Ali Mahmood; Mekala, Hema Madhuri; Venigalla, Hema; Ahmed, Rizwan; Etman, Amira; Esang, Michael; Qureshi, Mustafa	Combined use of electroconvulsive therapy and antipsychotics (both clozapine and non-clozapine) in treatment resistant schizophrenia: A comparative meta-analysis.	AIM: To assess the relative efficacies of clozapine plus Electroconvulsive Therapy (ECT) compared against non-clozapine typical and atypical antipsychotics plus ECT for the treatment of "Treatment Resistant Schizophrenia" (TRS). Primarily to assess if clozapine delivers a significant improvement over other antipsychotics when combined with ECT. DESIGN: Major electronic databases were searched bet…	No	Yes	Yes	Yes	No	Yes
2022	Akhgarjand, C; Asoudeh, F; Bagheri, A; Kalantar, Z; Vahabi, Z; Shab-bidar, S; Rezvani, H; Djafarian, K	Does Ashwagandha supplementation have a beneficial effect on the management of anxiety and stress? A systematic review and meta-analysis of randomized controlled trials	Clinical trial studies revealed conflicting results on the effect of Ashwagandha extract on anxiety and stress. Therefore, we aimed to evaluate the effect of Ashwagandha supplementation on anxiety as well as stress. A systematic search was performed in PubMed/Medline, Scopus, and Google Scholar from inception until December 2021. We included randomized clinical trials (RCTs) that investigate the …	No	Yes	Yes	No	No	Yes
2020	Akkaoui, M A; Lejoyeux, M; D’ortho, M.-P.; Geoffroy, P A	Nightmares in patients with major depressive disorder, bipolar disorder, and psychotic disorders: A systematic review	Chronic nightmares are very common in psychiatric disorders, affecting up to 70% of patients with personality or post‐traumatic stress disorders. In other psychiatric disorders, the relationships with nightmares are poorly known. This review aimed to clarify the relationship between nightmares and both mood and psychotic disorders. We performed a systematic literature search using the PubMed, Coc…	No	Yes	Yes	No	No	No
2021	Akrout Brizard, B; Limbu, B; Baeza-Velasco, C; Deb, S	Association between epilepsy and psychiatric disorders in adults with intellectual disabilities: Systematic review and meta-analysis	Background Psychiatric disorders, such as depression and anxiety, are commonly associated with epilepsy in the general population, but the relationship between psychiatric disorders and epilepsy among adults with intellectual disabilities is unclear. Aims To conduct a systematic review and meta-analysis to assess whether epilepsy is associated with an increased rate of psychiatric disorders in ad…	No	Yes	Yes	No	No	Yes
2013	Al-Zoairy, R; Ress, C; Tschoner, A; Kaser, S; Ebenbichler, C	The effects of psychotropic drugs on the regulation of glucose metabolism	Psychotropic drugs, like antipsychotics and antidepressants, are often associated with metabolic side effects such as weight gain and an increased risk of the development of diabetes and an atherogenic lipid profile. These adverse effects not only bear a high cardiovascular risk and lead to higher morbidity and mortality, but are an additional burden to mentally ill patients and can be a decisive…	No	Yes	Yes	No	No	No
2019	Albert, N; Weibell, M A	The outcome of early intervention in first episode psychosis	The last 20 years have seen an increased focus on early intervention in psychotic disorders in research and clinical practice. Interventions have typically aimed at either reducing the duration of untreated psychosis (DUP), or developing specialized treatment facilities for patients with first episode psychosis (FEP). This review presents an overview of the most important trials and meta-analytic…	No	Yes	Yes	No	No	No
2018	Aleman, A; Enriquez-Geppert, S; Knegtering, H; Dlabac-de Lange, J J	Moderate effects of noninvasive brain stimulation of the frontal cortex for improving negative symptoms in schizophrenia: Meta-analysis of controlled trials	Background: Negative symptoms in schizophrenia concern a clinically relevant reduction of goal-directed behavior that strongly and negatively impacts daily functioning. Existing treatments are of marginal effect and novel approaches are needed. Noninvasive neurostimulation by means of repetitive transcranial magnetic stimulation (rTMS) and transcranial direct current stimulation (tDCS) are novel …	No	Yes	Yes	Yes	No	Yes
2020	Alhadidi, Majdi M B; Abdullah, Khatijah Lim; Yoong, Tang Li; Al Hadid, Lourance; Danaee, Mahmoud	A systematic review of randomized controlled trials of psychoeducation interventions for patients diagnosed with schizophrenia	Background: Schizophrenia is one of the most complicated psychiatric disorders, and, although medication therapy continues to be the core treatment for schizophrenia, there is a need for psychotherapy that helps in providing patients comprehensive mental health care. Psychoeducation is one of the most recognized psychosocial interventions specific to schizophrenia. Further knowledge about the imp…	No	Yes	Yes	Yes	Yes	No
2001	Allison, D B; Casey, D E	Antipsychotic-induced weight gain: A review of the literature	With the availability of the so-called novel antipsychotic agents, extrapyramidal symptoms are becoming decreasingly problematic for patients with schizophrenia, and simultaneously, a new symptom is emerging as a preeminent concern. This side effect is weight gain and its metabolic concomitants. This article reviews what is currently known about antipsychotic-induced weight gain, describes the ma…	No	Yes	Yes	No	No	No
2020	Allott, K; Van-Der-El, K; Bryce, S; Parrish, E M; McGurk, S R; Hetrick, S; Bowie, C R; Kidd, S; Hamilton, M; Killackey, E; Velligan, D	Compensatory interventions for cognitive impairments in psychosis: A systematic review and meta-analysis	Objective. Cognitive compensatory interventions aim to alleviate psychosocial disability by targeting functioning directly using aids and strategies, thereby minimizing the impact of cognitive impairment. The aim was to conduct a systematic review and meta-analysis of cognitive compensatory interventions for psychosis by examining the effects on functioning and symptoms, and exploring whether int…	No	Yes	Yes	No	Yes	Yes
2022	Almeda, N; Díaz-Milanés, D; Guiterrez-Colosia, M R; García-Alonso, C R	A systematic review of the international evolution of online mental health strategies and recommendations during the COVID-19 pandemic	Introduction: The global health crisis caused by the COVID-19 pandemic has had a negative impact on mental health (MH). As a response to the pandemic, international agencies and governmental institutions provided an initial response to the population’s needs. As the pandemic evolved, the population circumstances changed, and some of these international agencies updated their strategies, recommend…	No	Yes	Yes	No	No	No
2003	Alt, J; Angst, J; Backstrom, T; Baulieu, E E; Berga, S; Birkhaeuser, M H; Bixler, E O; Brincat, M; Brinton, R D; Bryant, H; Canonico, P; Cassano, G B; Da Silva, I; Dell'Osso, L; Drago, F; Freedman, R R; Gambacciani, M; Garcia-Segura, L M; Genazzani, A R; Gold, P W; Halbreich, U; Henderson, V W; Honjo, H; Limpaphayom, K K; Maki, P; Martignoni, E; Mauri, M; Melcangi, R C; Morrison, J H; Moufarege, …	Hormone replacement therapy in climacteric and aging brain		No	No	0	0	0	0
2011	Altamura, A C; Buoli, M; Serati, M	Duration of illness and duration of untreated illness in relation to drug response in psychiatric disorders	Recent literature considers duration of illness (DI) and duration of untreated illness (DUI) as important factors influencing outcome in many psychiatric conditions. The aim of the present article is to analyze the relationship between DI and DUI, and pharmacological response in the different psychiatric disorders with particular emphasis on neurodegenerative aspects. An updated review of the cur…	No	Yes	Yes	Yes	No	No
2023	Altman, R A E; Tan, E J; Rossell, S L	Factors Impacting Access and Engagement of Cognitive Remediation Therapy for People with Schizophrenia: A Systematic Review	Objectives Neurocognitive deficits are central in schizophrenia. Cognitive remediation has proven effective in alleviating these deficits, with medium effect sizes. However, sizeable attrition rates are reported, with the reasons still uncertain. Furthermore, cognitive remediation is not part of routine mental health care. We conducted a systematic review to investigate factors that influence acc…	No	Yes	Yes	Yes	Yes	No
2008	Alvarez-Jimenez, M; Hetrick, S E; Gonzalez-Blanch, C; Gleeson, J F; McGorry, P D	Non-pharmacological management of anti psychotic-induced weight gain: systematic review and meta-analysis of randomised controlled trials	Background Anti psychotic-induced weight gain is a major concern in the treatment of psychosis. The efficacy of non-pharmacological interventions as well as the optimal intervention approach for this side-effect remain unclear. Aims To determine the effectiveness of non-pharmacological interventions and specific treatment approaches to control antipsychotic-induced weight gain in patients with fi…	No	Yes	Yes	Yes	Yes	Yes
2004	Amabile, C M; Spencer, A P	Keeping Your Patient with Heart Failure Safe: A Review of Potentially Dangerous Medications	Heart failure (HF) is a significant health problem in the United States, with a prevalence of 5 million patients and 500 000 new diagnoses each year. Heart failure is also a significant health care-dollar expenditure, with 5.4% of the health care budget contributing to its treatment. Furthermore, it is a disease of the elderly, affecting 6% to 10% of those older than 65 years. Since the elderly w…	No	Yes	Yes	No	No	No
2005	An, B.-F.; Yuan, G.-Z.; Zhang, M.-L.	Treatment of cognitive disorder in patients with schizophrenia	Objective: Cognitive functional damage is a primary symptom of schizophrenia, including multiple aspects of attention, memory, abstract thinking, information integration and performance, it is mainly associated with the defects of frontal lobe, temporal lobe and hippocampus. Data sources: An online search of Medline was undertaken to identify English articles related to schizophrenic cognitive di…	No	Yes	Yes	Yes	Yes	No
2012	Anaya, C; Aran, A M; Ayuso-Mateos, J L; Wykes, T; Vieta, E; Scott, J	A systematic review of cognitive remediation for schizo-affective and affective disorders	Background: Cognitive remediation is accepted as an important therapeutic intervention in schizophrenia, but few studies provide data on whether the benefits extend to affective disorders. Objectives: To review quantitatively studies of cognitive remediation with samples that included cases of schizoaffective disorder, affective psychosis, unipolar and/or bipolar disorders. Methods: Twenty one st…	No	Yes	Yes	Yes	Yes	Yes
2021	Anderson, I M	Electroconvulsive therapy (ECT) versus sham ECT for depression: Do study limitations invalidate the evidence (and mean we should stop using ECT)?	Electroconvulsive therapy (ECT) for depression is a controversial treatment with highly polarised views about the balance between therapeutic benefits and adverse effects. Studies investigating whether ECT is more effective than a placebo treatment started in the 1950s, with the most important randomised controlled trials carried out about four decades ago in which ECT was compared with sham ECT …	No	Yes	Yes	No	No	No
2014	Andrade, C	Nonsteroidal anti-inflammatory drugs and 5-HT3 serotonin receptor antagonists as innovative antipsychotic augmentation treatments for schizophrenia	Antipsychotic treatment is the mainstay in the management of schizophrenia. However, despite optimum use of antipsychotic drugs, many schizophrenia patients continue to exhibit residual positive, negative, cognitive, and other symptoms. Various antipsychotic augmentation strategies have been studied using non-antipsychotic augmenting agents; 2 innovative classes of drugs examined have been nonste…	No	Yes	Yes	Yes	No	Yes
2016	Andrade, C	Cardiometabolic risks in schizophrenia and directions for intervention, 2: Nonpharmacological interventions	Patients with schizophrenia have increased prevalence rates for many cardiometabolic risks, including the metabolic syndrome, and an increased risk of adverse cardiovascular events, including mortality. Behavioral interventions such as diet and exercise (separately and together) improve physical health outcomes in the general population. There are no studies on dietary guidance as a sole behavior…	No	Yes	Yes	Yes	No	No
2018	Andrade, C	The use of statins for antipsychotic augmentation in schizophrenia: Examination of meta-analyses with flawed methods and conclusions	A very large number of psychopharmacologic agents have been trialed as antipsychotic augmentation strategies for the improvement of positive, negative, mood, cognitive, and other symptoms of schizophrenia; statins are one among these. Two very recent meta-analyses examined data on statin augmentation from 5 to 6 randomized controlled trials (RCTs) in the field. One meta-analysis found that statin…	No	Yes	Yes	Yes	No	No
2022	Andrade, C	Reconsideration of the Benefits of Pharmacological Interventions for the Attenuation of the Cognitive Adverse Effects of Electroconvulsive Therapy	The cognitive adverse effects (AEs) of electroconvulsive therapy (ECT) limit the wider use of the treatment. These AEs can be attenuated by changing the way ECT is administered; however, such changes may reduce the response rate, the speed of response, or both. A recent systematic review and meta-analysis identified more than a dozen pharmacologic interventions in 26 randomized controlled trials …	No	Yes	Yes	No	No	No
2017	Andrade, C	Memantine as an Augmentation Treatment for Schizophrenia: Limitations of Meta-Analysis for Evidence-Based Evaluation of Research	The action of memantine on N-methyl-D-aspartate (NMDA) glutamatergic receptors and the other pharmacodynamic actions of this drug suggest that it may benefit patients with schizophrenia. Many randomized controlled trials (RCTs) have examined this possibility. These RCTs have been meta-analyzed by at least 2 groups of authors. In one meta-analysis (8 RCTs, pooled N = 448), memantine (20 mg/d for 6…	No	Yes	Yes	Yes	No	No
2015	Andrade, C; Kisely, S; Monteiro, I; Rao, S	Antipsychotic augmentation with modafinil or armodafinil for negative symptoms of schizophrenia: Systematic review and meta-analysis of randomized controlled trials	We conducted a systematic review and meta-analysis of randomized controlled trials (RCTs) of modafinil or armodafinil (ar/mod) augmentation in schizophrenia. We searched PubMed, clinical trial registries, reference lists, and other sources for parallel group, placebo-controlled RCTs. Our primary outcome variable was the effect of ar/mod on negative symptom outcomes. Eight RCTs (pooled N=372; medi…	No	Yes	Yes	Yes	No	Yes
1984	Andrews, G	Treatment outlines for the management of schizophrenia: The quality assurance project	The Quality Assurance Project is developing explicit and detailed treatment outlines for each of the major psychiatric disorders. Three sources of information are used: a meta-analysis of the treatment outcome literature, the opinions of a sample of practising psychiatrists, and the views of a panel of nominated experts. The present outlines report the resulting recommendations for the treatment …	No	Yes	Yes	Yes	No	No
2013	Andrews, G	2012 college address: Fifty years as a psychiatrist	His Excellency, the Honourable Peter Underwood, Governor of Tasmania, President of the College, Fellows and Members, Ladies and Gentlemen, I became a psychiatrist 50 years ago this month, that is, I received the Diploma of Psychological Medicine from the University of Melbourne. It has been a very interesting 50 years. I chose psychiatry because I was fascinated by patients' stories and because I…	No	Yes	Yes	Yes	No	No
2017	Angermeyer, M C; van der Auwera, S; Carta, M G; Schomerus, G	Public attitudes towards psychiatry and psychiatric treatment at the beginning of the 21st century: a systematic review and meta-analysis of population surveys	Public attitudes towards psychiatry are crucial determinants of help-seeking for mental illness. It has been argued that psychiatry as a discipline enjoys low esteem among the public, and a crisis of psychiatry has been noted. We conducted a systematic review and meta-analysis of population studies examining public attitudes towards various aspects of psychiatric care. Our search in PubMed, Web o…	No	Yes	Yes	Yes	Yes	Yes
2015	Anh, N Q; Linh, B N; Ha, N T; Phanthunane, P; Huong, N T	Schizophrenia interventions in Vietnam: Primary results from a cost-effectiveness study	Schizophrenia is a highly disabling mental health disorder that imposes a considerable economic burden on a health care system. This paper aimed to examine the cost and effectiveness of alternative pharmaceutical interventions and the effects of family intervention (FI) for schizophrenia from the government perspective in order to introduce the most cost-effective intervention applicable to Vietn…	No	Yes	Yes	Yes	No	No
2019	Anirudh Chellappa, S; Pathak, Ankit Kumar; Sinha, Prashant; Jainarayanan, Ashwin K; Jain, Sanjeev; Brahmachari, Samir K	Meta-analysis of genomic variants and gene expression data in schizophrenia suggests the potential need for adjunctive therapeutic interventions for neuropsychiatric disorders.	Schizophrenia (SZ) is a debilitating mental illness with a multigenic aetiology and significant heritability. Despite extensive genetic studies, the molecular aetiology has remained enigmatic. A recent systems biology study suggested a protein-protein interaction network for SZ with 504 novel interactions. The onset of psychiatric disorders is predominant during adolescence, often accompanied by …	No	Yes	Yes	Yes	No	Yes
2015	Annamalai, A; Singh, N; O’Malley, S S	Smoking use and cessation among people with serious mental illness	Smoking rates in people with serious mental illness (SMI†) are disproportionately high compared to the general population. It is a leading contributor to the early mortality in this population. Smoking cessation rates are low in this group, though patients are motivated to quit. Unfortunately, health care providers do not always prioritize smoking cessation for this population. This review provid…	No	Yes	Yes	No	No	No
2011	Annerstedt, M; Wahrborg, P	Nature-assisted therapy: Systematic review of controlled and observational studies	Background: Nature's potentially positive effect on human health may serve as an important public health intervention. While several scientific studies have been performed on the subject, no systematic review of existing evidence has until date been established. Methods: This article is a systematic evaluation of available scientific evidence for nature-assisted therapy (NAT). With the design of …	No	Yes	Yes	Yes	Yes	No
2019	Annette, S; Peter, F	Sixth Kraepelin Symposium-Understanding and Treating Cognitive Impairment and Depression in Schizophrenia and Affective Disorders	The Sixth Kraepelin Symposium was held at the Department of Psychiatry and Psychotherapy, University Hospital, LMU Munich in October 2018, covering reports from 12 working groups (Keith H. Nuechterlein, Ph.D., University of California, Los Angeles; Kim T. Mueser, Ph.D., Center for Psychiatric Rehabilitation, Boston University, U.S.A.; Dominic Dwyer, Ph.D, Hospital LMU, Munich; David Fowler, Ph.D.…	No	Yes	Yes	Yes	Yes	No
2021	Annette, S; Peter, F	Eighth Kraepelin Symposium-Translation in Psychiatry and Psychotherapy: A Life-Long Necessity		No	No	0	0	0	0
2021	Ansari, N S; Shah, J; Dennis, C.-L.; Shah, P S	Risk factors for postpartum depressive symptoms among fathers: A systematic review and meta-analysis	Introduction: The transition to parenthood is a major life change that may affect the mental well-being of both mothers and fathers and place them at an increased risk for depression. The objective of our study was to systematically review the literature and identify factors associated with postpartum depressive symptoms in fathers. Material and methods: Searches were conducted in PubMed, PsychIn…	No	Yes	Yes	No	No	Yes
2022	Ansari, Z; Pawar, S; Seetharaman, R	Neuroinflammation and oxidative stress in schizophrenia: are these opportunities for repurposing?	Purpose: To summarize the main findings on the subject of neuroinflammation and oxidative stress in patients with Schizophrenia (SCZ). Methods: A narrative review of all the relevant papers known to the authors was conducted. Results: SCZ is a chronic, debilitating, neuropsychiatric disorder associated with an immense and adverse impact on both the patient and the caregiver, and impairs the overa…	No	Yes	Yes	Yes	No	No
2016	Apaydin, E A; Maher, A R; Shanman, R; Booth, M S; Miles, J N V; Sorbero, M E; Hempel, S	A systematic review of St. John's wort for major depressive disorder	Background: This systematic review evaluated St. John's wort (SJW) for the treatment of Major Depressive Disorder (MDD). The objectives of this review are to (1) evaluate the efficacy and safety of SJW in adults with MDD compared to placebo and active comparator and (2) evaluate whether the effects vary by severity of MDD. Methods: We searched PubMed, CINAHL, PsycINFO, CENTRAL, Embase, AMED, MANT…	No	Yes	Yes	No	No	No
2021	Appiah-Kubi, P; Olotu, F A; Soliman, M E S	Exploring the structural basis and atomistic binding mechanistic of the selective antagonist blockade at D-3 dopamine receptor over D-2 dopamine receptor	More recently, there has been a paradigm shift toward selective drug targeting in the treatment of neurological disorders, including drug addiction, schizophrenia, and Parkinson's disease mediated by the different dopamine receptor subtypes. Antagonists with higher selectivity for D-3 dopamine receptor (D3DR) over D-2 dopamine receptor (D2DR) have been shown to attenuate drug-seeking behavior and…	No	Yes	Yes	Yes	No	No
2020	Aran, G; Hicks, C; Demand, A; Johnson, A L; Beaman, J; Bailey, Y; Haught, M; Lane, A; Sinnett, P; Vassar, M	Treating schizophrenia: The quality of evidence behind treatment recommendations and how it can improve	Objective To assess the methodological and reporting quality of systematic reviews that comprise the American Psychiatric Association (APA) Practice Guideline for the Treatment of Patients with Schizophrenia and to determine the extent to which results from Cochrane systematic reviews published after guideline development would alter or confirm current recommendations. Participants Systematic rev…	No	Yes	Yes	Yes	No	No
2021	Arasteh, A; Mostafavi, S; Zununi Vahed, S; Mostafavi Montazeri, S S	An association between incontinence and antipsychotic drugs: A systematic review	To date, due to the increasing prevalence of psychiatric diseases, the use of antipsychotic drugs has expanded. One of the proven side effects of these drugs is incontinence. Treatment of this complication improves the quality of life in these patients, increases self-confidence, and betters cope with their psychiatric illness. The exact mechanism of this side effect is not fully understood, but …	No	Yes	Yes	No	No	No
1998	Arranz, M J; Munro, J; Sham, P; Kirov, G; Murray, R M; Collier, D A; Kerwin, R W	Meta-analysis of studies on genetic variation in 5-HT(2A) receptors and clozapine response	Serotonin (5-HT) neurotransmitter receptors are targeted by atypical antipsychotic drugs. We hypothesized that genetic variation in these receptors may affect clinical response to the drugs targeting them. This hypothesis has been tested by several studies in which the correlation between polymorphic variants in the 5-HT(2A) receptor gene and clinical response to the atypical antipsychotic clozap…	No	Yes	Yes	No	No	Yes
2014	Arroll, M A; Wilder, L; Neil, J	Nutritional interventions for the adjunctive treatment of schizophrenia: A brief review	Schizophrenia is a chronic condition that impacts significantly not only on the individual and family, but the disorder also has wider consequences for society in terms of significant costs to the economy. This highly prevalent condition affects approximately 1% of the worldwide population, yet there are few therapeutic options. The predominant treatment strategy for schizophrenia is anti-psychot…	No	Yes	Yes	Yes	No	No
2020	Artukoglu, B B; Li, F; Szejko, N; Bloch, M H	Pharmacologic treatment of tardive dyskinesia: A meta-analysis and systematic review	Objective: To examine the efficacy of pharmacologic treatments for tardive dyskinesia (TD). Data Sources: PubMed was searched on December 12, 2017, for randomized, placebo-controlled trials examining the treatment of TD using the search terms (drug-induced dyskinesia OR tardive dyskinesia) AND (psychotic disorders OR schizophrenia). Study Selection: Studies were included if they examined tardive …	No	Yes	Yes	Yes	No	Yes
2013	Arumugham, S S; Reddy, J Y	Augmentation strategies in obsessive-compulsive disorder	Around 40-60% of patients with obsessive-compulsive disorder do not show adequate response to selective serotonin reuptake inhibitors (SSRIs). Augmentation strategies are recommended in people who show partial response to SSRI treatment or poor response to multiple SSRIs. In this article, the authors review the evidence for augmentation strategies. The available evidence is predominantly based on…	No	Yes	Yes	No	No	No
2005	Ascher-Svanum, Haya; Stensland, Michael D; Kinon, Bruce J; Tollefson, Gary D	Weight gain as a prognostic indicator of therapeutic improvement during acute treatment of schizophrenia with placebo or active antipsychotic	Treatment-emergent weight gain may be a general marker of therapeutic improvement, even when improvements occur in the absence of active antipsychotic treatment. To investigate the association between treatment-emergent weight gain and therapeutic improvement across placebo and active treatments, and to examine the association between reported treatment-emergent weight changes and the treatments'…	No	Yes	Yes	Yes	No	No
2018	Ashcroft, K; Kim, E; Elefant, E; Benson, C; Carter, J A	Meta-Analysis of Caregiver-Directed Psychosocial Interventions for Schizophrenia	With the recent movement toward a personal-recovery paradigm to treat schizophrenia, the locus of mental health care delivery has shifted toward community-based care. Family caregivers comprise a substantial component of that community, and are often providing care for longer periods, but often have no formal training or support. Caregiver-directed psychosocial interventions (CDPI) have been deve…	No	Yes	Yes	Yes	No	Yes
2020	Ashdown-Franks, G; Firth, J; Carney, R; Carvalho, A F; Hallgren, M; Koyanagi, A; Rosenbaum, S; Schuch, F B; Smith, L; Solmi, M; Vancampfort, D; Stubbs, B	Exercise as Medicine for Mental and Substance Use Disorders: A Meta-review of the Benefits for Neuropsychiatric and Cognitive Outcomes	Background: Exercise may improve neuropsychiatric and cognitive symptoms in people with mental disorders, but the totality of the evidence is unclear. We conducted a meta-review of exercise in (1) serious mental illness (schizophrenia spectrum, bipolar disorder and major depression (MDD)); (2) anxiety and stress disorders; (3) alcohol and substance use disorders; (4) eating disorders (anorexia ne…	No	Yes	Yes	Yes	Yes	Yes
2017	Asher, L; Patel, V; De Silva, M J	Community-based psychosocial interventions for people with schizophrenia in low and middle-income countries: systematic review and meta-analysis	Background: There is consensus that the treatment of schizophrenia should combine anti-psychotic medication and psychosocial interventions in order to address complex social, economic and health needs. It is recommended that family therapy or support; community-based rehabilitation; and/or self-help and support groups should be provided for people with schizophrenia in low and middle-income count…	No	Yes	Yes	Yes	Yes	Yes
2019	Assalman, I; Ahmed, A; Alhajjar, R; Bewley, A P; Taylor, R	Treatments for primary delusional infestation	Background: Primary delusional infestation (DI) is a primary psychiatric disorder characterised by delusions and abnormal tactile sensations. The pathophysiology is undecided and treatment includes both pharmacological and non-pharmacological options. There is currently no Cochrane Review of the treatments used. Primary DI is a diagnosis often encountered by both dermatologists and psychiatrists,…	No	Yes	Yes	No	No	No
2004	Awad, A G	Antipsychotic medications: compliance and attitudes towards treatment	Purpose of review A review of a number of selected reports published during one year, from September 2002, about compliance and attitudes towards antipsychotic medication revealed several clinical and research themes. Recent findings Adherence to antipsychotic medications in schizophrenia continues to be a significant and challenging question in terms of its prevalence as well as its significant …	No	Yes	Yes	Yes	No	No
2022	Ayeni, E A; Gong, Y; Yuan, H; Hu, Y; Bai, X; Liao, X	Medicinal Plants for Anti-neurodegenerative diseases in West Africa	Ethnopharmacological relevance: Neurodegenerative diseases are neuronal diseases that affect the brain components by degenerating the structure and function of the central or peripheral nervous system progressively. It is a leading cause of death and affects huge amount of people worldwide. Plant-based medicines have been utilised in the therapies for many illnesses that have defied western treat…	No	Yes	Yes	No	No	No
2006	Aziz, R; Lorberg, B; Tampi, R R	Treatments for late-life bipolar disorder	Background: Bipolar affective disorder is not uncommon in the elderly; prevalence rates in the United States range from 0.1% to 0.4%. However, it accounts for 10% to 25% of all geriatric patients with mood disorders and 5% of patients admitted to geropsychiatric inpatient units. These patients often present a tremendous treatment challenge to clinicians. They frequently have differing treatment n…	No	Yes	Yes	No	Yes	No
2020	Azorin, J.-M.; Simon, N	Antipsychotic polypharmacy in schizophrenia: evolving evidence and rationale	Introduction: Antipsychotic polypharmacy (APP), defined as the use of more than one antipsychotic, is common in schizophrenia. However, current guidelines consider that the level of evidence to support APP is weak and mostly recommend monotherapy. Areas covered: Meta-analyses of randomized controlled trials (RCTs) on the efficacy and tolerability of APP, effectiveness studies on its use in clinic…	No	Yes	Yes	Yes	No	No
2016	Baandrup, L; Rasmussen, J O; Klokker, L; Austin, S; Bjornshave, T; Bliksted, V F; Fink-Jensen, A; Fohlmann, A H; Hansen, J P; Nielsen, M K; Sandsten, K E; Schultz, V; Voss-Knude, S; Nordentoft, M	Treatment of adult patients with schizophrenia and complex mental health needs - A national clinical guideline	Background and aim: The Danish Health and Medicines Authority assembled a group of experts to develop a national clinical guideline for patients with schizophrenia and complex mental health needs. Within this context, ten explicit review questions were formulated, covering several identified key issues. Methods: Systematic literature searches were performed stepwise for each review question to id…	No	Yes	Yes	Yes	Yes	No
2014	Babalola, O; Gormez, V; Alwan, N A; Johnstone, P; Sampson, S	Length of hospitalisation for people with severe mental illness	Background: In high-income countries, over the last three decades, the length of hospital stays for people with serious mental illness has reduced drastically although considerable variation remains. In lower-income countries this variation may be greater. Some argue that reduction in hospital stay leads to 'revolving door admissions' and worsening mental health outcomes despite apparent cost sav…	No	Yes	Yes	No	No	No
2003	Baethge, C; Tondo, L; Bratti, I M; Bschor, T; Bauer, M; Viguera, A C; Baldessarini, R J	Prophylaxis Latency and Outcome in Bipolar Disorders	Objective: To analyze new and reviewed findings to evaluate relations between treatment response and latency from onset of bipolar disorder (BD) to the start of mood-stabilizer prophylaxis. Method: We analyzed our own new data and added findings from research reports identified by computerized searching. Results: We found 11 relevant studies, involving 1485 adult patients diagnosed primarily with…	No	Yes	Yes	No	No	No
2013	Bagal, S K; Brown, A D; Cox, P J; Omoto, K; Owen, R M; Pryde, D C; Sidders, B; Skerratt, S E; Stevens, E B; Storer, R I; Swain, N A	Ion channels as therapeutic targets: A drug discovery perspective	Ion channels are membrane proteins expressed in almost all living cells. The sequencing of the human genome has identified more than 400 putative ion channels, but only a fraction of these have been cloned and functionally tested. The widespread tissue distribution of ion channels, coupled with the plethora of physiological consequences of their opening and closing, makes ion-channel-targeted dru…	No	Yes	Yes	No	No	No
2008	Baghai, T C; Möller, H.-J.	Electroconvulsive therapy and its different indications	In spite of recent developments in the pharmacotherapy of depressive disorders, the delay until clinical improvement can be achieved, and the considerable rate of non-response and nonremission, are major problems which remain unresolved. Electroconvulsive therapy (ECT) is a nonpharmacologic biological treatment which has been proven to be a highly effective treatment option, predominantly for dep…	No	Yes	Yes	Yes	No	No
2021	Baird, Denis A; Liu, Jimmy Z; Zheng, Jie; Sieberts, Solveig K; Perumal, Thanneer; Elsworth, Benjamin; Richardson, Tom G; Chen, Chia-Yen; Carrasquillo, Minerva M; Allen, Mariet; Reddy, Joseph S; De Jager, Philip L; Ertekin-Taner, Nilufer; Mangravite, Lara M; Logsdon, Ben; Estrada, Karol; Haycock, Philip C; Hemani, Gibran; Runz, Heiko; Smith, George Davey; Gaunt, Tom R	Identifying drug targets for neurological and psychiatric disease via genetics and the brain transcriptome.	Discovering drugs that efficiently treat brain diseases has been challenging. Genetic variants that modulate the expression of potential drug targets can be utilized to assess the efficacy of therapeutic interventions. We therefore employed Mendelian Randomization (MR) on gene expression measured in brain tissue to identify drug targets involved in neurological and psychiatric diseases. We conduc…	No	Yes	Yes	No	No	No
2020	Baj, J; Forma, A; Sitarz, E; Karakuła, K; Flieger, W; Sitarz, M; Grochowski, C; Maciejewski, R; Karakula-Juchnowicz, H	Beyond the mind-serum trace element levels in schizophrenic patients: A systematic review	The alterations in serum trace element levels are common phenomena observed in patients with different psychiatric conditions such as schizophrenia, autism spectrum disorder, or major depressive disorder. The fluctuations in the trace element concentrations might act as potential diagnostic and prognostic biomarkers of many psychiatric and neurological disorders. This paper aimed to assess the al…	No	Yes	Yes	Yes	No	No
2010	Baker, A L; Hides, L; Lubman, D I	Treatment of cannabis use among people with psychotic or depressive disorders: A systemic review	Objective: This article systematically reviews the evidence from randomized controlled trials (RCTs) for pharmacologic and psychological approaches to the treatment of cannabis use among individuals with psychotic or depressive disorders. Data Sources: A systematic literature search was conducted using the PubMed and PsychINFO databases from inception to December 2008. Individual searches in cann…	No	Yes	Yes	Yes	Yes	No
2012	Baker, P L; Trevino, K; McClintock, S M; Wani, A; Husain, M M	Clinical applications of electroconvulsive therapy and transcranial magnetic stimulation for the treatment of major depressive disorder: A critical review	Depression is a common and debilitating psychiatric disorder that is often unable to be effectively treated with pharmacotherapeutic agents alone. Electroconvulsive therapy (ECT) and transcranial magnetic stimulation (TMS) are among several somatic therapies available for the treatment of major depression. The purpose of this article is to synthesize current information on ECT and repetitive TMS …	No	Yes	Yes	No	No	No
2005	Baldwin, S A; Murray, D M; Shadish, W R	Empirically supported treatments or type I errors? Problems with the analysis of data from group-administered treatments	When treatments are administered in groups, clients interact in ways that lead to violations of a key assumption of most statistical analyses-the assumption of independence of observations. The resulting dependencies, when not properly accounted for, can increase Type I errors dramatically. Of the 33 studies of group-administered treatment on the empirically supported treatments list, none approp…	No	Yes	Yes	No	No	No
2012	Balla, Petra; Frecska, Ede	[Maintenance therapy in schizophrenia -- a brief review of the literature].	This article reviews the role of the first and second generation antipsychotics in the long-term treatment of schizophrenia. The different forms of course, the relationship between maintenance treatment and relapse rates, the influence of depot antipsychotics and adherence on the outcome, and other predictive factors will be addressed in the paper. The necessity of a survival meta-analysis is emp…	No	Yes	Yes	Yes	No	No
2012	Balon, R	Clinical factor 2011		No	No	0	0	0	0
2017	Balzan, R P; Moritz, S	Introduction to the special issue on cognition and delusions: What do we know, what do we guess, and what do we perhaps falsely believe?		No	No	0	0	0	0
2020	Bandelow, B	Current and novel psychopharmacological drugs for anxiety disorders	Anxiety disorders, including panic disorder/agoraphobia (PDA), generalized anxiety disorder (GAD), social anxiety disorder (SAD), and others, are the most prevalent mental disorders. In this paper, recommendations are given for the psychopharmacological treatment of these disorders which are based on comprehensive treatment guidelines, meta-analyses, and systematic reviews of available randomized…	No	Yes	Yes	No	No	No
2010	Banham, L; Gilbody, S	Smoking cessation in severe mental illness: What works?	Aims: The physical health of people with severe mental illness (SMI) is poor. Smoking-related illnesses are a major contributor to excess mortality and morbidity. An up-to-date review of the evidence for smoking cessation interventions in SMI is needed to inform clinical guidelines. Methods: We searched bibliographic databases for relevant studies and independently extracted data. Included studie…	No	Yes	Yes	No	No	Yes
2004	Baptista, T; de Mendoza, S; Beaulieu, S; Bermúdez, A; Martinez, M	The metabolic syndrome during atypical antipsychotic drug treatment: Mechanisms and management	The frequency of obesity, insulin resistance, type 2 diabetes mellitus and other components of metabolic syndrome appear to be significantly elevated in some psychiatric patients. This is a notable example of genetic/environment interaction. Considering the genetic contribution, evidence of insulin resistance in persons with schizophrenia was reported in the pre-pharmacological era. High insulin,…	No	Yes	Yes	Yes	No	No
2017	Barber, S; Olotu, U; Corsi, M; Cipriani, A	Clozapine combined with different antipsychotic drugs for treatment-resistant schizophrenia	Background: Between 40% and 70% of people with treatment-resistant schizophrenia do not respond to clozapine, despite adequate blood levels. For these people, a number of treatment strategies have emerged, including the prescription of a second anti-psychotic drug in combination with clozapine. Objectives: To determine the clinical effects of various clozapine combination strategies with antipsyc…	No	Yes	Yes	Yes	No	No
2019	Barbieri, A; Visco-Comandini, F	Efficacy of cognitive behavioural therapy in the treatment of psychosis: a meta-review	Introduction. Although cognitive behavioural therapy (CBT) for psychosis is recommended by the main international guidelines, its effective efficacy in the treatment of schizophrenia and psychosis is still debated. Aims. To evaluate the effectiveness of cognitive behavioural therapy in the treatment of psychosis. Method. A systematic research was carried out for systematic reviews and meta-analys…	No	Yes	Yes	No	Yes	Yes
2020	Barbosa, R S D; Vieira-Coelho, M A	Probiotics and prebiotics: Focus on psychiatric disorders- A systematic review	Context: The gut-brain axis and microbial dysbiosis may play a role in psychiatric diseases. In this view, the gut microbiota has been considered a potential therapeutic target using probiotics and prebiotics. Objective: This systematic review aims to find the existing clinical evidence that may justify the use of probiotics or prebiotics in psychiatric patients. Data sources: PRISMA guidelines w…	No	Yes	Yes	Yes	No	No
1996	Barbui, C; Saraceno, B; Liberati, A; Garattini, S	Low-dose neuroleptic therapy and relapse in schizophrenia: Meta-analysis of randomized controlled trials	We assessed the relative efficacy and effectiveness of low-versus standard-dose neuroleptic therapy in reducing relapse rate in schizophrenic patients. Six long-term randomized controlled trials were retrieved through a MEDLINE search. A dose regimen between 50 and 100 mg equivalent of chlorpromazine, compared to a conventional one between 200 and 500 mg, was found to increase the likelihood of r…	No	Yes	Yes	Yes	No	Yes
2019	Barlati, S; Deste, G; Galluzzo, A; Perin, A P; Valsecchi, P; Turrina, C; Vita, A	Factors associated with response and resistance to cognitive remediation in schizophrenia: A critical review	Cognitive impairment is a central feature of schizophrenia and has shown to play a crucial role in the psychosocial function of the disorder. Over the past few years, several cognitive remediation (CR) interventions have been developed for schizophrenia, whose effectiveness has also been widely demonstrated by systematic reviews and meta-analysis studies. Despite these evidences, many questions r…	No	Yes	Yes	Yes	Yes	No
2018	Barlati, S; Valsecchi, P; Galluzzo, A; Turrina, C; Vita, A	Implementing cognitive rehabilitation interventions for schizophrenia patients in mental health services: focus on Integrated Psychological Therapy (IPT)	Objectives Integrated Psychological Therapy (IPT) is a group-based cognitive-behavior therapy program for schizophrenia that integrates cognitive and social cognitive remediation with psychosocial rehabilitation. IPT is based on the underlying assumption that basic deficits in cognitive functioning have a pervasive effect on higher levels of behavioral organization, including social skills and so…	No	Yes	Yes	Yes	Yes	No
2020	Barnes, T R E; Drake, R; Paton, C; Cooper, S J; Deakin, B; Ferrier, I N; Gregory, C J; Haddad, P M; Howes, O D; Jones, I; Joyce, E M; Lewis, S; Lingford-Hughes, A; MacCabe, J H; Owens, D C; Patel, M X; Sinclair, J M A; Stone, J M; Talbot, P S; Upthegrove, R; Wieck, A; Yung, A R	Evidence-based guidelines for the pharmacological treatment of schizophrenia: Updated recommendations from the British Association for Psychopharmacology	These updated guidelines from the British Association for Psychopharmacology replace the original version published in 2011. They address the scope and targets of pharmacological treatment for schizophrenia. A consensus meeting was held in 2017, involving experts in schizophrenia and its treatment. They were asked to review key areas and consider the strength of the evidence on the risk-benefit b…	No	Yes	Yes	Yes	No	No
2011	Barnes, T R E; Paton, C	Do antidepressants improve negative symptoms in schizophrenia?		No	No	0	0	0	0
2020	Barnicot, K; Michael, C; Trione, E; Lang, S; Saunders, T; Sharp, M; Crawford, M J	Psychological interventions for acute psychiatric inpatients with schizophrenia-spectrum disorders: A systematic review and meta-analysis	Background Acute inpatient psychiatric wards are important yet challenging environments in which to implement psychological interventions for people with schizophrenia-spectrum disorders. No meta-analysis to date has evaluated whether psychological interventions are effective in this context. Methods We systematically searched Embase, Medline and PsycInfo databases for randomised controlled trial…	No	Yes	Yes	Yes	Yes	Yes
2020	Barnicot, K; Michael, C; Trione, E; Lang, S; Saunders, T; Sharp, M; Crawford, M J	Psychological interventions for acute psychiatric inpatients with schizophrenia-spectrum disorders: A systematic review and meta-analysis	Background: Acute inpatient psychiatric wards are important yet challenging environments in which to imple-ment psychological interventions for people with schizophrenia-spectrum disorders. No meta-analysis to date has evaluated whether psychological interventions are effective in this context. Methods: We systematically searched Embase, Medline and PsycInfo databases for randomised controlled tr…	Yes	0	0	0	0	0
2019	Barry, T J; Sze, W Y; Raes, F	A meta-analysis and systematic review of Memory Specificity Training (MeST) in the treatment of emotional disorders	The tendency to recall events from one's past in a non-specific and overgeneral way has been found to predict the onset and severity of a range of emotional disorders. Memory Specificity Training (MeST) was devised a decade ago in order to target and modify this tendency so as to reduce the symptoms of emotional disorder or to reduce the risk that such disorders might emerge over time. We present…	No	Yes	Yes	No	Yes	Yes
2005	Bartels, S J; Drake, R E	Evidence-based geriatric psychiatry: An overview	Despite various limitations and caveats in the application of an evidence-based approach to the practice and delivery of geriatric psychiatry, the future of EBM holds tremendous promise for improving the quality and effectiveness of services provided by practitioners. Effective training of clinicians in evidence-based practices will be an essential component of mainstreaming these practices into …	No	Yes	Yes	No	No	No
2002	Bartels, S J; Dums, A R; Oxman, T E; Schneider, L S; Areán, P A; Alexopoulos, G S; Jeste, D V	Evidence-based practices in geriatric mental health care	The past decade has seen dramatic growth in research on treatments for the psychiatric problems of older adults. An emerging evidence base supports the efficacy of geriatric mental health interventions. The authors provide an overview of the evidence base for clinical practice. They identified three sources of evidence - evidence-based reviews, meta-analyses, and expert consensus statements - on …	No	Yes	Yes	Yes	No	No
2019	Bartoli, F; Crocamo, C; Di Brita, C; Esposito, G; Tabacchi, T I; Verrengia, E; Clerici, M; Carrà, G	Adjunctive second-generation antipsychotics for specific symptom domains of schizophrenia resistant to clozapine: A meta-analysis	A fair amount of subjects with schizophrenia do not respond to clozapine and are defined ‘ultra-resistant’. In this systematic review and meta-analysis, we tested the efficacy of adjunctive second-generation antipsychotics (SGAs) for main symptom domains (positive, negative, and depressive symptoms) in individuals with clozapine-resistant schizophrenia. We searched main electronic databases till …	No	Yes	Yes	Yes	No	Yes
2020	Barton, B B; Segger, F; Fischer, K; Obermeier, M; Musil, R	Update on weight-gain caused by antipsychotics: a systematic review and meta-analysis	Introduction: Antipsychotic-induced weight-gain (AIWG) is a very important, yet often neglected side-effect in the treatment with first and second generation antipsychotics. AIWG can increase the risk of developing metabolic syndrome, diabetes and cardiovascular disease. Meta-analyzes mostly concentrate on AIWG in schizophrenic and bipolar patients, even though antipsychotics are prescribed off-l…	No	Yes	Yes	Yes	No	Yes
2004	Basan, A; Kissling, W; Leucht, S	Valproate as an adjunct to antipsychotics for schizophrenia: A systematic review of randomized trials	Randomized controlled trials comparing valproate (as a sole, or as an adjunctive compound) to placebo for patients with schizophrenia or schizophrenia-like disorders were summarized in a metaanalysis. It was possible to include only five trials (n=379) examining valproate as add-on to antipsychotics in this review. Some of the single studies showed inconsistent beneficial effects on some aspects …	No	Yes	Yes	Yes	No	Yes
2019	Bastos, M A V; Oliveira Bastos, P.R.H.D.; Portella, R B; Soares, L F G; Conde, R B; Rodrigues, P M F; Lucchetti, G	Pineal gland and schizophrenia: A systematic review and meta-analysis	Melatonin (MLT), the main hormone of the pineal gland (PG), is assumed to support initiation and maintenance of sleep, and a stable sleep-wake cycle, exerting antioxidative and neuroprotective actions. Evidence demonstrates that sleep and circadian rhythm abnormalities are very common in schizophrenia patients. Some imaging studies suggest structural abnormalities of the PG in these patients as w…	No	Yes	Yes	Yes	No	Yes
2022	Bastos, R A; Campos, L S; Faria-Schützer, D B; Brito, M E; da Silva, D R; Dos Santos-Junior, A; Turato, E R	Offspring of mothers with bipolar disorder: a systematic review considering personality features	Objective: To examine personality/temperament features and mental health vulnerability in offspring of mothers with bipolar disorders (BD), including dimensions which may impact psychological characteristics or therapeutic measures. Methods: A systematic review, following the Preferred Reporting Items for Systematic Reviews and Meta-Analysis (PRISMA) guidelines, was conducted to search for origin…	No	Yes	Yes	No	No	No
2013	Batcup, D C	A discussion of the Dance Movement Psychotherapy literature relative to prisons and medium secure units	The article suggests serious consideration of Dance Movement Psychotherapy as one of the specialist assessment methods and treatments used in prisons and medium secure units for adults and bases this on the relevant literature. The discussion is presented relative to psychiatric diagnosis, trauma, violence, abuse and the growing evidence in the form of Randomised Control Trials, empirical researc…	No	Yes	Yes	No	Yes	No
2015	Bates, K A; Rodger, J	Repetitive transcranial magnetic stimulation for stroke rehabilitation-potential therapy or misplaced hope?	Repeated sessions of transcranial magnetic stimulation (rTMS) are capable of changing and modulating neural activity beyond the period of stimulation. Because many neurological disorders are thought to involve abnormal or dysfunctional neuronal activity, it is hypothesised that the therapeutic action of rTMS may occur through modulating and reversing abnormal activity and facilitating neuroplasti…	No	Yes	Yes	Yes	No	No
1998	Baucom, D H; Mueser, K T; Shoham, V; Daiuto, A D; Stickle, T R	Empirically supported couple and family interventions for marital distress and adult mental health problems	This article evaluates the efficacy, effectiveness, and clinical significance of empirically supported couple and family interventions for treating marital distress and individual adult disorders, including anxiety disorders, depression; sexual dysfunctions, alcoholism and problem drinking, and schizophrenia. In addition to consideration of different theoretical approaches to treating these disor…	No	Yes	Yes	Yes	Yes	No
2004	Baumann, P; Hiemke, C; Ulrich, S; Eckermann, G; Gaertner, I; Gerlach, M; Kuss, H.-J.; Laux, G; Müller-Oerlinghausen, B; Rao, M L; Riederer, P; Zernig, G	The AGNP-TDM expert group consensus guidelines: Therapeutic Drug Monitoring in psychiatry	Therapeutic Drug Monitoring (TDM) is a valid tool to optimise pharmacotherapy. It enables the clinician to adjust the dosage of drugs according to the characteristics of the individual patient. In psychiatry, TDM is an established procedure for lithium, some antidepressants and antipsychotics. In spite of its obvious advantages, however, the use of TDM in everyday clinical practice is far from op…	No	Yes	Yes	No	No	No
2007	Bech, P; Lunde, M; Bech-Andersen, G; Lindberg, L; Martiny, K	Psychiatric outcome studies (POS): Does treatment help the patients? A popperian approach to research in clinical psychiatry. 25th anniversary report from the Psychiatric Research Unit, Frederiksborg General Hospital, Denmark		No	No	0	0	0	0
2005	Beck, A T	The current state of cognitive therapy: A 40-year retrospective	The basic framework of the cognitive theory of psychopathology and cognitive therapy of specific psychiatric disorders was developed more than 40 years ago. Since that time, there has been continuing progress in the development of cognitive theory and therapy and in the empirical testing of both. A substantial body of research supports the cognitive model of depression and, to a somewhat lesser e…	No	Yes	Yes	No	Yes	No
2020	Beck, K; Hindley, G; Borgan, F; Ginestet, C; McCutcheon, R; Brugger, S; Driesen, N; Ranganathan, M; D'Souza, D C; Taylor, M; Krystal, J H; Howes, O D	Association of Ketamine With Psychiatric Symptoms and Implications for Its Therapeutic Use and for Understanding Schizophrenia A Systematic Review and Meta-analysis	Question What psychopathological outcomes are associated with ketamine hydrochloride in healthy volunteers and patients with schizophrenia, and what factors are associated with these outcomes? Findings This meta-analysis of 36 studies, including 725 unique healthy participants, found that the acute administration of ketamine relative to placebo was associated with a meaningful increase in positiv…	No	Yes	Yes	Yes	No	Yes
2017	Begni, V; Riva, M A; Cattaneo, A	Cellular and molecular mechanisms of the brain-derived neurotrophic factor in physiological and pathological conditions	Brain-derived neurotrophic factor (BDNF) is a neurotrophin that plays a key role in the central nervous system, promoting synaptic plasticity, neurogenesis and neuroprotection. The BDNF gene structure is very complex and consists of multiple 5'-non-coding exons, which give rise to differently spliced transcripts, and one coding exon at the 3'-end. These multiple transcripts, together with the com…	No	Yes	Yes	Yes	No	No
2011	Bellino, S; Rinaldi, C; Bozzatello, P; Bogetto, F	Recent approaches to pharmacotherapy of personality disorders	A growing number of studies on pharmacotherapy of personality disorders have been performed. This article considers controlled trials conducted between 1990 and 2010, and is directed toward the treatment of personality disorders. Data on borderline personality disorder (BPD), antisocial personality disorder and schizotypal personality disorder (STPD) were collected and discussed, in order to prov…	No	Yes	Yes	Yes	No	No
2015	Belvederi Murri, M; Respino, M; Innamorati, M; Cervetti, A; Calcagno, P; Pompili, M; Lamis, D A; Ghio, L; Amore, M	Is good insight associated with depression among patients with schizophrenia? Systematic review and meta-analysis	Among patients with schizophrenia, better insight may be associated with depression, but the findings on this issue are mixed. We examined the association between insight and depression in schizophrenia by conducting a systematic review and meta-analysis. The meta-analysis was based on 59 correlational studies and showed that global clinical insight was associated weakly, but significantly with d…	No	Yes	Yes	Yes	No	Yes
2006	Beneyto, M; Kristiansen, L V; McCullumsmith, R E; Meador-Woodruff, J H	Glutamatergic mechanisms in schizophrenia: Current concepts	Schizophrenia is a severe mental illness affecting millions of people worldwide, with a substantial impact on patients, family, and society. Recent studies have established support for a hypothesis of abnormal glutamatergic neurotransmission in specific brain regions in schizophrenia involving myriad molecules associated with glutamate signaling. After a brief description of these molecules of th…	No	Yes	Yes	Yes	No	No
1990	Benton, M K; Schroeder, H E	Social Skills Training With Schizophrenics: A Meta-Analytic Evaluation	A meta-analytic review of 27 studies on social skills training with schizophrenics was conducted to address 3 critical issues in the literature: (a) the magnitude of treatment effects relative to different outcome measures; (b) the extent of the generalization and maintenance of treatment effects; and (c) the impact of 2 methodological issues: diagnostic clarity and training variations. Social sk…	No	Yes	Yes	Yes	Yes	Yes
2003	Bentsen, H	A meta-analysis of family intervention studies in schizophrenia.		No	No	0	0	0	0
2003	Bentzen, S M	A user's guide to evidence-based oncology		No	No	0	0	0	0
2005	Berk, M; Dodd, S	Efficacy of atypical antipsychotics in bipolar disorder	Bipolar disorder is a severe and recurrent disorder. Atypical antipsychotics have emerged as both an alternative and adjunct to conventional mood stabilisers. The manic phase of the illness is the best studied, and it appears that a class effect with regards to efficacy is present in both monotherapy and augmentation studies. Evidence for efficacy of atypical antipsychotics in depression is emerg…	No	Yes	Yes	No	No	No
2011	Berkowitz, R I; Fabricatore, A N	Obesity, psychiatric status, and psychiatric medications		No	No	0	0	0	0
2003	Berry, N; Jobanputra, V; Pal, H	Molecular genetics of schizophrenia: A critical review	We present an overview of current progress and future directions in the molecular genetics of schizophrenia. We review linkage studies, involving the genome-wide scan of chromosomes with closely spaced polymorphic markers, and association studies of candidate genes, identified on the basis of receptors, neurotransmitters and response to certain drugs. The limitations of the research methodology i…	No	Yes	Yes	Yes	No	No
2012	Bersani, F S; Iannitelli, A; Pacitti, F; Bersani, G	Sleep and biorythm disturbances in schizophrenia, mood and anxiety disorders: A review	Sleep problems and circadian rhythms disturbances are common in many psychiatric disorders, with the mostoften-reported sleep problem in most cases being insomnia. In this paper, the main findings about sleep disturbances (features and therapy) and other biorhythm disturbances (biological timekeepers, CLOCK genes, GSK3, melatonin, hypothalamo-pituitary-adrenal axis, body temperature) are reviewed…	No	Yes	Yes	Yes	No	No
2023	Best, Michael W; Romanowska, Sylvia; Zhou, Ying; Wang, Linbo; Leibovitz, Talia; Onno, Karin A; Jagtap, Shreya; Bowie, Christopher R	Efficacy of Remotely Delivered Evidence-Based Psychosocial Treatments for Schizophrenia-Spectrum Disorders: A Series of Systematic Reviews and Meta-Analyses.	BACKGROUND: Schizophrenia is among the most persistent and debilitating mental health conditions worldwide. The American Psychological Association (APA) has identified 10 psychosocial treatments with evidence for treating schizophrenia and these treatments are typically provided in person. However, in-person services can be challenging to access for people living in remote geographic locations. R…	No	Yes	Yes	Yes	Yes	Yes
2021	Bhandari, R; Kaur, J; Kaur, S; Kuhad, A	The Nrf2 pathway in psychiatric disorders: pathophysiological role and potential targeting	Introduction: All psychiatric disorders exhibit excitotoxicity, mitochondrial dysfunction, inflammation, oxidative stress, and neural damage as their common characteristic. The endogenous nuclear factor erythroid 2-related factor 2 (Nrf2) signaling pathway is implicated in the defense mechanism against oxidative stress and has a significant role in psychiatric disorders. Areas covered: We explore…	No	Yes	Yes	Yes	No	No
2008	Bhattacharjee, J; El-Sayeh, H G G	Aripiprazole versus typical antipsychotic drugs for schizophrenia	Background: Aripiprazole is a relatively new antipsychotic drug, said to be the prototype of a new third generation of antipsychotics; the so-called dopamine-serotonin system stabilisers. In this review we examine how the efficacy and tolerability of aripiprazole differs from that of typical antipsychotics. Objectives: To evaluate the effects of aripiprazole compared with other typical antipsycho…	No	Yes	Yes	Yes	No	Yes
2017	Biagi, E; Capuzzi, E; Colmegna, F; Mascarini, A; Brambilla, G; Ornaghi, A; Santambrogio, J; Clerici, M	Long-acting injectable antipsychotics in schizophrenia: Literature review and practical perspective, with a focus on aripiprazole once-monthly	Introduction: Prevention of relapse is a major challenge in schizophrenia, a disease characterized by poor adherence to antipsychotic medication leading to multiple rehospitalizations and a substantial burden-of-care. Methods: We narratively review published clinical data from the development of long-acting injectable (LAI) formulations of antipsychotic drugs and examine the comparative effective…	No	Yes	Yes	Yes	No	No
2012	Biedermann, F; Frajo-Apor, B; Hofer, A	Theory of mind and its relevance in schizophrenia	Purpose of Review: Social cognitive impairments are considered to be core features of schizophrenia and have been hypothesized to play a mediator role between basic neurocognition and patients' outcomes. In this context, theory of mind (ToM) abilities are of special relevance, and deficits in this area may represent trait markers of schizophrenia. Recent findings: In this review, studies publishe…	No	Yes	Yes	Yes	No	No
2016	Bighelli, I; Ostuzzi, G; Girlanda, F; Cipriani, A; Becker, T; Koesters, M; Barbui, C	Implementation of treatment guidelines for specialist mental health care	Background: A huge gap exists between the production of evidence and its uptake in clinical practice settings. To fill this gap, treatment guidelines, based on explicit assessments of the evidence base, are commonly used in several fields of psychiatry, including schizophrenia and related psychotic disorders. However, it remains unclear whether treatment guidelines have any material impact on pro…	No	Yes	Yes	Yes	No	No
2021	Bighelli, I; Rodolico, A; Garcia-Mieres, H; Pitschel-Walz, G; Hansen, W P; Schneider-Thoma, J; Siafis, S; Wu, H; Wang, D F; Salanti, G; Furukawa, T A; Barbui, C; Leucht, S	Psychosocial and psychological interventions for relapse prevention in schizophrenia: a systematic review and network meta	Background Many psychosocial and psychological interventions are used in patients with schizophrenia, but their comparative efficacy in the prevention of relapse is not known. We aimed to evaluate the efficacy, acceptability, and tolerability of psychosocial and psychological interventions for relapse prevention in schizophrenia. Methods To conduct this systematic review and network meta-analysis…	No	Yes	Yes	Yes	Yes	Yes
2022	Bighelli, I; Rodolico, A; Leucht, S	Relapse prevention in schizophrenia – Authors' reply		Yes	0	0	0	0	0
2020	Bighelli, I; Rodolico, A; Pitschel-Walz, G; Hansen, W.-P.; Barbui, C; Furukawa, T A; Salanti, G; Leucht, S	Psychosocial treatments for relapse prevention in schizophrenia: study protocol for a systematic review and network meta-analysis of randomised evidence	Introduction There is evidence that different psychosocial interventions could reduce the risk of relapse in schizophrenia, but a comprehensive evidence based on their relative efficacy is lacking. We will conduct a network meta-analysis (NMA), integrating direct and indirect comparisons from randomised controlled trials (RCTs) to rank psychosocial treatments for relapse prevention in schizophren…	No	Yes	Yes	Yes	Yes	No
2022	Bighelli, I; Rodolico, A; Siafis, S; Leucht, S	Confidence of evidence should be considered in ranking of treatments in the network meta-analysis – Authors' reply		No	No	0	0	0	0
2018	Bighelli, I; Salanti, G; Huhn, M; Schneider-Thoma, J; Krause, M; Reitmeir, C; Wallis, S; Schwermann, F; Pitschel-Walz, G; Barbui, C; Furukawa, T A; Leucht, S	Psychological interventions to reduce positive symptoms in schizophrenia: systematic review and network meta-analysis	Psychological treatments are increasingly regarded as useful interventions for schizophrenia. However, a comprehensive evaluation of the available evidence is lacking and the benefit of psychological interventions for patients with current positive symptoms is still debated. The present study aimed to evaluate the efficacy, acceptability and tolerability of psychological treatments for positive s…	No	Yes	Yes	Yes	Yes	Yes
2018	Bighelli, I; Salanti, G; Reitmeir, C; Wallis, S; Barbui, C; Furukawa, T A; Leucht, S	Psychological interventions for positive symptoms in schizophrenia: protocol for a network meta-analysis of randomised controlled trials	Introduction There is rising awareness that we need multidisciplinary approaches integrating psychological treatments for schizophrenia, but a comprehensive evidence based on their relative efficacy is lacking. We will conduct a network meta-analysis (NMA), integrating direct and indirect comparisons from randomised controlled trials (RCTs) to rank psychological treatments for schizophrenia accor…	No	Yes	Yes	Yes	Yes	No
2018	Bighelli, Irene; Huhn, Maximilian; Schneider-Thoma, Johannes; Krause, Marc; Reitmeir, Cornelia; Wallis, Sofia; Schwermann, Felicitas; Pitschel-Walz, Gabi; Barbui, Corrado; Furukawa, Toshi A; Leucht, Stefan	Response rates in patients with schizophrenia and positive symptoms receiving cognitive behavioural therapy: a systematic review and single-group meta-analysis.	BACKGROUND: Cognitive behavioural therapy has been used for schizophrenia, but to which extent it is effective is still controversial. Results of existing meta-analyses are of difficult interpretation, because they mainly present effect sizes in the form of standardized mean differences between intervention and control groups based on rating scales, which are of unclear clinical meaning. No meta-…	No	Yes	Yes	Yes	Yes	Yes
2020	Bighelli, Irene; Leucht, Claudia; Huhn, Maximilian; Reitmeir, Cornelia; Schwermann, Felicitas; Wallis, Sofia; Davis, John M; Leucht, Stefan	Are Randomized Controlled Trials on Pharmacotherapy and Psychotherapy for Positive Symptoms of Schizophrenia Comparable? A Systematic Review of Patient and Study Characteristics.	BACKGROUND: We examined patient and study characteristics of pharmacotherapy and psychotherapy trials to establish whether the effects of these 2 treatment strategies can be compared meaningfully. METHODS: We inspected all randomized controlled trials included in 2 recent meta-analyses on antipsychotics and psychotherapy in patients with positive symptoms of schizophrenia, searching EMBASE, MEDLI…	No	Yes	Yes	Yes	Yes	No
2021	Bighelli, Irene; Rodolico, Alessandro; García-Mieres, Helena; Pitschel-Walz, Gabi; Hansen, Wulf-Peter; Schneider-Thoma, Johannes; Siafis, Spyridon; Wu, Hui; Wang, Dongfang; Salanti, Georgia; Furukawa, Toshi A; Barbui, Corrado; Leucht, Stefan	Psychosocial and psychological interventions for relapse prevention in schizophrenia: a systematic review and network meta-analysis	Summary Background Many psychosocial and psychological interventions are used in patients with schizophrenia, but their comparative efficacy in the prevention of relapse is not known. We aimed to evaluate the efficacy, acceptability, and tolerability of psychosocial and psychological interventions for relapse prevention in schizophrenia. Methods To conduct this systematic review and network meta-…	Yes	0	0	0	0	0
2022	Bighelli, Irene; Rodolico, Alessandro; Leucht, Stefan	Relapse prevention in schizophrenia: Authors' reply	Reply by the current authors to the comments made by Sameer Jauhar et al. (see record [rid]2022-48151-018[/rid]) on the original article (see record [rid]2022-00384-015[/rid]). The authors thank Sameer Jauhar et al. for their letter on main network meta-analysis of psychosocial and psychological interventions for relapse prevention in schizophrenia, which makes some important points. The authors …	No	Yes	Yes	Yes	Yes	No
2022	Bighelli, Irene; Wallis, Sofia; Reitmeir, Cornelia; Schwermann, Felicitas; Salahuddin, Nurul Husna; Leucht, Stefan	Effects of psychological treatments on functioning in people with Schizophrenia: a systematic review and meta-analysis of randomized controlled trials	Functioning is recognized as a key treatment goal in alleviating the burden of schizophrenia. Psychological interventions can play an important role in improving functioning in this population, but the evidence on their efficacy is limited. We therefore aimed to evaluate the effect of psychological interventions in functioning for patients with schizophrenia. To conduct this systematic review and…	No	Yes	Yes	Yes	Yes	Yes
2022	Bighelli, Irene; Wallis, Sofia; Reitmeir, Cornelia; Schwermann, Felicitas; Salahuddin, Nurul Husna; Leucht, Stefan	Effects of psychological treatments on functioning in people with schizophrenia: A systematic review and meta-analysis of randomized controlled trials	Functioning is recognized as a key treatment goal in alleviating the burden of schizophrenia. Psychological interventions can play an important role in improving functioning in this population, but the evidence on their efficacy is limited. We therefore aimed to evaluate the effect of psychological interventions in functioning for patients with schizophrenia. To conduct this systematic review and…	Yes	0	0	0	0	0
2021	BiGS, Bipolar Genome Study; Liebers, D T; Pirooznia, M; Ganna, A; Goes, F S	Discriminating bipolar depression from major depressive disorder with polygenic risk scores	Background Although accurate differentiation between bipolar disorder (BD) and unipolar major depressive disorder (MDD) has important prognostic and therapeutic implications, the distinction is often challenging based on clinical grounds alone. In this study, we tested whether psychiatric polygenic risk scores (PRSs) improve clinically based classification models of BD v. MDD diagnosis. Methods O…	No	Yes	Yes	Yes	No	No
2022	Bilbao, A; Spanagel, R	Medical cannabinoids: a pharmacology-based systematic review and meta-analysis for all relevant medical indications	Background Medical cannabinoids differ in their pharmacology and may have different treatment effects. We aimed to conduct a pharmacology-based systematic review (SR) and meta-analyses of medical cannabinoids for efficacy, retention and adverse events. Methods We systematically reviewed (registered at PROSPERO: CRD42021229932) eight databases for randomized controlled trials (RCTs) of dronabinol,…	No	Yes	Yes	Yes	No	Yes
2020	Bilgrami, Zarina R; Kostek, Natasha; Kim, Ian T; Kraut, Rebecca A; Kim, Jong K; Corcoran, Cheryl M	Attenuated psychosis syndrome	Introduction: In the past two decades, there have been a number of studies that test preventive intervention strategies for young people at imminent and elevated clinical risk for psychosis. We review these studies, integrate their findings, and lay out a framework for future clinical trials.Methods: We used keywords relevant to risk for psychosis and schizophrenia to search in PubMed for randomi…	No	Yes	Yes	Yes	Yes	Yes
2021	Binbay, T; Erg, C; van OS, J	Symptomatic remission along the clinical psychosis spectrum: A historical and conceptual review	Introduction: In this review, a historical and conceptual panorama of symptomatic remission will be provided with a focus on the whole clinical psychosis beyond schizophrenia. Methods: We included all published articles on remission in psychosis, without any restrictions regarding language or year. We used a string to detect relevant articles in PubMed. We reviewed the abstracts to exclude out of…	No	Yes	Yes	Yes	No	No
2014	Bindman, Dorothea C; Kripalani, Mukesh	Are we reinforcing the anti-medical model?	Comments on an article by Matti Penttilä et al. (see record [rid]2014-32542-003[/rid]). The results of Penttilä et al.'s meta-analysis emphasized the importance of the duration of untreated psychosis (DUP) in long-term recovery from schizophreniform illness. Timely initiation of effective treatment has been demonstrated to improve outcome, but the modality of treatment is currently under much deb…	No	Yes	Yes	Yes	Yes	No
2014	Birchwood, Max; Shiers, David; Smith, Jo	CBT for psychosis: Not a ‘quasi-neuroleptic’	Comments on an article by S. Jauhar et al. (see record [rid]2014-02061-007[/rid]). As members of the recent National Institute for Health and Care Excellence (NICE) clinical guideline update for schizophrenia (M.B. and D.S.), we read with interest the excellent meta-analysis of CBT for symptoms of schizophrenia by Jauhar et al. The results are broadly in line with the NICE review and particularly…	No	Yes	Yes	Yes	Yes	No
2022	Birnbaum, Rebecca; Mahjani, Behrang; Loos, Ruth J F; Sharp, Andrew J	Clinical characterization of copy number variants associated with neurodevelopmental disorders in a large-scale multiancestry biobank	Importance: Past studies identified rare copy number variants (CNVs) as risk factors for neurodevelopmental disorders (NDDs), including autism spectrum disorder and schizophrenia. However, the clinical characterization of NDD CNVs is understudied in population cohorts unselected for neuropsychiatric disorders and in cohorts of diverse ancestry. Objective: To identify individuals harboring NDD CNV…	No	Yes	Yes	Yes	No	No
2011	Björkhem-Bergman, L; Asplund, A B; Lindh, J D	Metformin for weight reduction in non-diabetic patients on antipsychotic drugs: A systematic review and meta-analysis	Weight gain is a clinically important side effect of antipsychotic drug therapy. The aim of this study was to determine the effect of the antidiabetic drug metformin on antipsychotic-induced weight gain in non-diabetic patients. In a systematic literature review we identified 195 citations from which seven randomized, placebo-controlled studies (398 patients) were included in the final analysis. …	No	Yes	Yes	No	No	Yes
2013	Blaszczynski, A; Nower, L	Cognitive-behavioral therapy: Translating research into clinical practice	A comprehensive meta-analysis of existing outcome studies by Pallesen and his colleagues reported medium to large effect sizes for cognitive-behavioral therapy, cognitive-behavioral group therapy, selfhelp interventions, aversive therapy, Gamblers Anonymous, imaginal desensitization and imaginal relaxation. The fundamental aim of cognitive therapy is to identify and modify maladaptive irrational …	No	Yes	Yes	Yes	Yes	No
2009	Bleakley, S	Is there any difference between the antipsychotics?		No	No	0	0	0	0
2011	Blier, P; Blondeau, C	Neurobiological bases and clinical aspects of the use of aripiprazole in treatment-resistant major depressive disorder	Addition of atypical antipsychotics to the therapeutic regimen of patients with unipolar major depressive disorder not responding adequately to their treatment has become a common intervention. With all these agents the observation that low doses that are ineffective in schizophrenia, and thus not blocking dopamine D2 receptors effectively, indicate that their beneficial action is attributable to…	No	Yes	Yes	Yes	No	No
2006	Block, S D	Psychological issues in end-of-life care	This paper provides a systematic, evidence-based review of the psychological issues confronted by patients at the end of life, drawing on recent literature. The epidemiology, approach to clinical assessment, clinical presentation, and therapeutic options related to common psychological issues that arise in end-stage illness are described. The spectrum of normal and dysfunctional reactions are ide…	No	Yes	Yes	No	No	No
2021	Bloomfield, M A P; Chang, T; Woodl, M J; Lyons, L M; Cheng, Z; Bauer-Staeb, C; Hobbs, C; Bracke, S; Kennerley, H; Isham, L; Brewin, C; Billings, J; Greene, T; Lewis, G	Psychological processes mediating the association between developmental trauma and specific psychotic symptoms in adults: a systematic review and meta-analysis	Experiencing psychological trauma during childhood and/or adolescence is associated with an increased risk of psychosis in adulthood. However, we lack a clear knowledge of how developmental trauma induces vulnerability to psychotic symptoms. Understanding the psychological processes involved in this association is crucial to the development of preventive interventions and improved treatments. We …	No	Yes	Yes	No	No	Yes
2017	Blum, K; Febo, M; Badgaiyan, R D; Demetrovics, Z; Simpatico, T; Fahlke, C; Oscar-Berman, M; Li, M; Dushaj, K; Gold, M S	Common neurogenetic diagnosis and meso-limbic manipulation of hypodopaminergic function in reward deficiency syndrome (RDS): Changing the recovery landscape	Background: In 1990, Blum and associates provided the first confirmed genetic link between the DRD2 polymorphisms and alcoholism. This finding was based on an earlier conceptual framework, which served as a blueprint for their seminal genetic association discovery they termed “Brain Reward Cascade.” These findings were followed by a new way of understanding all addictive behaviors (substance and …	No	Yes	Yes	No	No	No
2016	Blumberger, Daniel M; Barr, Mera S; Daskalak, Zafiris J	Repetitive transcranial magnetic stimulation for psychiatric disorders other than depression	Despite progress in behavioral treatments and pharmacotherapy in recent years, a significant percentage of persons suffering from mental disorders and addictions fail to achieve sufficient improvement from these treatments. As such, brain stimulation modalities have been investigated as potential strategies to achieve an improvement in symptoms. Repetitive transcranial magnetic stimulation (rTMS)…	No	Yes	Yes	Yes	No	No
2011	Bo, S; Abu-Akel, A; Kongerslev, M; Haahr, U H; Simonsen, E	Risk factors for violence among patients with schizophrenia	Studies of birth cohorts show evidence of greater risk of violence among patients with schizophrenia compared to the general population. However, the contribution of schizophrenia to violence is heavily debated and remains unclear. This debate has spurred research whose focus can be associated with one of the following areas: psychotic symptoms, personality disorders (in particular psychopathy), …	No	Yes	Yes	Yes	No	No
2018	Bobrovitz, N; Heneghan, C; Onakpoya, I; Fletcher, B; Collins, D; Tompson, A; Lee, J; Nunan, D; Fisher, R; Scott, B; O'Sullivan, J; Van Hecke, O; Nicholson, B D; Stevens, S; Roberts, N; Mahtani, K R	Medications that reduce emergency hospital admissions: an overview of systematic reviews and prioritisation of treatments	Background: Rates of emergency hospitalisations are increasing in many countries, leading to disruption in the quality of care and increases in cost. Therefore, identifying strategies to reduce emergency admission rates is a key priority. There have been large-scale evidence reviews to address this issue; however, there have been no reviews of medication therapies, which have the potential to red…	No	Yes	Yes	Yes	No	No
2023	Bodoano Sánchez, I; Mata Agudo, A; Guerrero-Jiménez, M; Girela Serrano, B; Álvarez Gil, P; Carrillo de Albornoz Calahorro, C M; Gutiérrez-Rojas, L	Treatment of post-psychotic depression in first-episode psychosis. A systematic review	Background: Post-psychotic depression (PPD) after a FEP (first-episode psychosis) differs from other depressive symptoms in chronic schizophrenia in its aetiology, symptomatology, and prognostic implications. The objective was to search if any pharmacological or non-pharmacological interventions have proven to be effective on depressive symptoms after a FEP. Methods: for this systematic review we…	No	Yes	Yes	Yes	Yes	No
	Boege, K; Catena, D; Hahn, E	Mindfulness-Based Interventions in People with Psychotic Disorders: An Overview of the State of Research Concerning Efficacy and Implications for Clinical Practice	Mindfulness-based interventions (MBI) represent a central pillar of the third wave of Cognitive Behavioral Therapy. In recent years, MBI have been implemented in treating patients with psychotic disorders, and their efficacy has been evaluated in a small number of randomized-controlled trials (RCTs). This narrative review presents the current state of research on the efficacy and effectiveness, a…	No	Yes	Yes	Yes	Yes	No
2022	Böge, Kerem; Catena, Daniel; Hahn, Eric	Achtsamkeitsbasierte Interventionen für Menschen mit psychotischen Störungen: Ein Überblick über den Forschungsstand zur Wirksamkeit und Implikationen für die klinische Praxis = Mindfulness-based interventions in people with psychotic disorders: An overview of the state of research concerning efficacy and implications for clinical practice	Mindfulness-based interventions (MBI) represent a central pillar of the third wave of Cognitive Behavioral Therapy. In recent years, MBI have been implemented in treating patients with psychotic disorders, and their efficacy has been evaluated in a small number of randomized-controlled trials (RCTs). This narrative review presents the current state of research on the efficacy and effectiveness, a…	Yes	0	0	0	0	0
2012	Bola, J R; Kao, D T; Soydan, H	Antipsychotic medication for early-episode schizophrenia		No	No	0	0	0	0
2017	Bonsack, C; Favrod, J; Morandi, S	Searching a minimal dosage of antipsychotics: A shared decision-making	Objectives. - Antipsychotic medication compliance is low. In the 1980s, studies have shown the value and limitations of alternative methods to continuous standard antipsychotic treatment as intermittent medication or low doses. However, these alternatives were largely abandoned because of their controversial efficacy. Having only one option for maintenance treatment limits treatment choices and c…	No	Yes	Yes	Yes	No	No
2012	Boonstra, N; Klaassen, R; Sytema, S; Marshall, M; De Haan, L; Wunderink, L; Wiersma, D	Duration of untreated psychosis and negative symptoms - A systematic review and meta-analysis of individual patient data	Background: Longer duration of untreated psychosis (DUP) is associated with poorer outcome in terms of positive symptoms, relapse rate, and time to remission. In contrast, the association with negative symptoms is less consistent. Aims: The study had three aims. First, to arrive at a more precise estimate of the correlation between DUP and negative symptoms than previous reviews, by substantially…	No	Yes	Yes	No	No	Yes
2017	Bordon, N; O'Rourke, S; Hutton, P	The feasibility and clinical benefits of improving facial affect recognition impairments in schizophrenia: Systematic review and meta-analysis	Background: People diagnosed with schizophrenia have significant difficulty accurately recognising emotions expressed by others. This may generate anomalous experiences which, if misinterpreted, could contribute to experiences of social defeat, psychotic symptoms and reduced social functioning. It remains unclear whether this impairment is responsive to non-pharmacological intervention, or what t…	No	Yes	Yes	Yes	Yes	Yes
2021	Borgan, F; Kokkinou, M; Howes, O	The Cannabinoid CB1 Receptor in Schizophrenia	Converging lines of evidence from epidemiological, preclinical, and experimental studies indicate that the endocannabinoid system may be involved in the pathophysiology of schizophrenia and suggest that the cannabinoid CB1 receptor may be a potential therapeutic target. In view of this, we first provide an overview of the endocannabinoid system and systematically review the evidence for CB1 recep…	No	Yes	Yes	Yes	No	No
2012	Borgwardt, S; Fusar-Poli, P	White matter pathology - an endophenotype for bipolar disorder?	Background: Neuroimaging investigations of white matter abnormalities in subjects at genetic risk for bipolar disorders (BD) potentially predating the onset of BD offer several advantages. They are not confounded by the presence of illness duration or previous treatment with medication and may ultimately inform evaluation of risk for subsequent development of BD and subsequent therapeutic interve…	No	Yes	Yes	No	No	No
2001	Bornschein, S; Först, H; Zilker, T	Idiopathic environmental intolerances (formerly multiple chemical sensitivity) psychiatric perspectives	Idiopathic environmental intolerances (IEI)/multiple chemical sensitivity (MCS) is characterized by various somatic symptoms which cannot be explained organically, but are attributed to the influences of toxic environmental chemicals in low, usually harmless doses. In the absence of a widely accepted definition of IEI, contradictory aetiological hypotheses and therapeutic suggestions are discusse…	No	Yes	Yes	No	No	No
2016	Borovcanin, M; Jovanovic, I; Dejanovic, S D; Radosavljevic, G; Arsenijevic, N; Lukic, M L	Possible role of TGF-B pathways in schizophrenia	The phenomenological uniqueness of each patient with schizophrenia is determined by complex symptomatology, particularly the overlapping of symptoms and their prominence in certain phases of this mental disorder. Establishing biological markers is an important step in the further objectivisation and quantification of schizophrenia. Identifying the cytokine profiles that precede a psychotic episod…	No	Yes	Yes	Yes	No	No
2020	Borovcanin, Milica M	Peripheral cytokine alterations through schizophrenia continuance and in somatic comorbidity	The similar underlying immunological patterns that were observed in some somatic states and mental disorders, maybe due to the same immune disturbance in early childhood. Further, it is well known that somatic disease could be followed by behavioral changes, and vice versa, that the mental disorders could lead to somatic dysfunction, considering that the possible mutual interactions could be immu…	No	Yes	Yes	Yes	No	No
2015	Bosch, P; Van Den Noort, M; Staudte, H; Lim, S	Schizophrenia and Depression: A systematic Review of the Effectiveness and the Working Mechanisms behind Acupuncture	Objective This systematic review assessed clinical evidence for the use of acupuncture as an add-on treatment in patients with depression and schizophrenia and for its underlying working mechanisms. Data Sources Four databases (Medline, Scopus, ERIC, and the Cochrane Library) were searched with a cutoff date of March 31, 2014. Study Selection Systematic reviews and meta-analyses of acupuncture tr…	No	Yes	Yes	Yes	No	No
2016	Boshes, R A; Manschreck, T C	Less is more Redux: Scheduled intermittent dosing to protect/prevent cognitive deterioration in schizophrenia	We propose a strategy of scheduled intermittent dosing in place of daily administration of antipsychotic medications for the treatment of patients with schizophrenia. Intermittent (extended) dosing has already been demonstrated to be at least equally effective as daily administration of antipsychotic medications. It is increasingly appreciated that remission of positive symptoms is not the same a…	No	Yes	Yes	Yes	No	No
2011	Boskovic, M; Vovk, T; Plesnicar, B K; Grabnar, I	Oxidative Stress in Schizophrenia	Increasing evidence indicates that oxidative damage exists in schizophrenia. Available literature about possible mechanisms of oxidative stress induction was reviewed. Furthermore, possibilities of measuring biomarkers of schizophrenia outside the central nervous system compartment, their specificity for different types of schizophrenia and potential therapeutic strategies to prevent oxidative in…	No	Yes	Yes	Yes	No	No
2019	Bosnjak Kuharic, D; Kekin, I; Hew, J; Rojnic Kuzman, M; Puljak, L	Interventions for prodromal stage of psychosis	Background: Psychosis is a serious mental condition characterised by a loss of contact with reality. There may be a prodromal period or stage of psychosis, where early signs of symptoms indicating onset of first episode psychosis (FEP) occur. A number of services, incorporating multimodal treatment approaches (pharmacotherapy, psychotherapy and psychosocial interventions), developed worldwide, no…	No	Yes	Yes	No	Yes	No
2020	Botturi, A; Ciappolino, V; Delvecchio, G; Boscutti, A; Viscardi, B; Brambilla, P	The role and the effect of magnesium in mental disorders: A systematic review	Introduction: Magnesium is an essential cation involved in many functions within the central nervous system, including transmission and intracellular signal transduction. Several studies have shown its usefulness in neurological and psychiatric diseases. Furthermore, it seems that magnesium levels are lowered in the course of several mental disorders, especially depression. Objectives: In this st…	No	Yes	Yes	Yes	No	No
2022	Bouchard, M; Lecomte, T; Cloutier, B; Herrera-Roberge, J; Potvin, S	Dropout Rates in Psychosocial Interventions for People With Both Severe Mental Illness and Substance Misuse: A Systematic Review and Meta-Analysis	Introduction: Over the years, many psychosocial interventions for individual having both a psychotic spectrum disorder and a substance use disorder diagnoses have been developed and studied. However, there is a high dropout rate among this clinical population. Objectives: This meta-analysis aims to replicate a previous meta-analysis on the effects of psychosocial treatment for dual disorders, whi…	No	Yes	Yes	Yes	Yes	Yes
1996	Bouchard, S; Vallières, A; Roy, M.-A.; Maziade, M	Cognitive restructuring in the treatment of psychotic symptoms in schizophrenia: A critical analysis	This article reviews the 15 empirical studies that have used cognitive restructuring in the treatment of schizophrenia, more specifically for psychotic symptoms (delusions and hallucinations). Three elements are considered before investigating its effectiveness: (a) if subjects are reliably diagnosed with schizophrenia with chronic course and severe impairment; (b) if psychotic symptoms are adequ…	No	Yes	Yes	Yes	Yes	No
2004	Bouvard, M A; Milliery, M; Cottraux, J	Management of obsessive compulsive disorder		No	No	0	0	0	0
2007	Bowden, C L	Spectrum of effectiveness of valproate in neuropsychiatry	Valproate is principally effective in manic aspects of bipolar disorder. Tolerability has been somewhat more favorable for valproate than comparators, with the frequent adverse effects being gastrointestinal disturbances and weight gain. Total cholesterol and low-density lipoproteins are reduced by valproate. Valproate is effective and well tolerated when combined with lithium or antipsychotic dr…	No	Yes	Yes	Yes	No	No
2013	Bowie, C R; Gupta, M; Holshausen, K	Cognitive remediation therapy for mood disorders: Rationale, early evidence, and future directions	People with mood disorders experience cognitive impairments that are predictive of functional disability. Cognitive remediation (CR) is an empirically validated intervention that is designed to remediate neurocognitive deficits and improve functioning. Although much of the focus of this treatment during the last decade has centred on attention deficit disorders, brain injury, and schizophrenia sp…	No	Yes	Yes	Yes	Yes	No
2006	Bowie, C R; Harvey, P D	Treatment of cognitive deficits in schizophrenia	Cognitive deficits are a core feature of schizophrenia and are a major contributor to functional disability. These impairments persist even when patients are in remission of psychotic symptoms and have, to date, eluded treatment. While some improvement is noted with existing medications, current trends in this field include studying and searching for adjunctive treatments to truly remediate cogni…	No	Yes	Yes	Yes	Yes	No
2021	Boyce, T G; Ballone, N T; Certa, K M; Becker, M A	The Use of β-Adrenergic Receptor Antagonists in Psychiatry: A Review	Background: β-Blockers (BBs) are a widely used class of medications with a number of medical indications. Their ability to suppress the adrenergic response has made them a target of investigation for treating a variety of psychiatric symptoms. Objective: The aim of this review is to identify evidence regarding the use of BBs for various psychiatric disorders including anxiety disorders, mood diso…	No	Yes	Yes	Yes	No	No
2020	Boylan, K; MacQueen, G; Kirkpatrick, R; Lee, J; Santaguida, P L	A systematic review of interventions for treatment resistant major depressive disorder in adolescents	To update a comparative effectiveness review (1980–2011) of treatments for adolescents whose depressive episode or disorder (MDE/MDD) did not respond to one or more trials of SSRI antidepressants. MEDLINE, Cochrane Central, PsychINFO, Cochrane Database of Systematic Reviews, EMBASE, CINAHL, and AMED were searched in addition to the grey literature. We spanned May 2011 to September 1, 2017 and inc…	No	Yes	Yes	No	Yes	No
2020	Bozzatello, P; De Rosa, M L; Rocca, P; Bellino, S	Effects of omega 3 fatty acids on main dimensions of psychopathology	The usefulness of polyunsaturated fatty acids on inflammatory, cardiovascular, and the nervous system was studied in the last decades, but the mechanisms underlying their benefic properties are still partially unknown. These agents seem to express their action on the membrane phospholipid composition and permeability and modulation of second messenger cascades. In psychiatry, the efficacy and tol…	No	Yes	Yes	No	No	No
2019	Brabender, Virginia; Fallon, April	The behavioral model: Social skills training	Behavioral therapy is an approach that has evolved considerably over its history. This chapter highlights a particular version of the behavioral model, social skills training, which is applicable to a wide range of inpatient hospital program, partial hospital program, and residential treatment center patients, but particularly to those who have more severe and chronic psychopathology such as schi…	No	Yes	Yes	Yes	Yes	No
2003	Bradford, D W; Perkins, D O; Lieberman, J A	Pharmacological Management of First-Episode Schizophrenia and Related Nonaffective Psychoses	Schizophrenia is a severe mental illness characterised by abnormalities of thought and perception that affects 1-2% of the population. Patients who experience a first episode of schizophrenia should be treated early and optimally with antipsychotic agents to lessen the morbidity of the initial episode and possibly improve the course of the illness. Positive psychotic symptoms remit in the majorit…	No	Yes	Yes	Yes	Yes	No
2005	Bradley, R; Greene, J; Russ, E; Dutra, L; Westen, D	A multidimensional meta-analysis of psychotherapy for PTSD	Objective: The authors present a multidimensional meta-analysis of studies published between 1980 and 2003 on psychotherapy for PTSD. Method: Data on variables not previously meta-analyzed such as inclusion and exclusion criteria and rates, recovery and improvement rates, and follow- up data were examined. Results: Results suggest that psychotherapy for PTSD leads to a large initial improvement f…	No	Yes	Yes	Yes	Yes	Yes
2006	Bradley, Rebekah; Greene, Jamelle; Russ, Eric; Dutra, Lissa; Westen, Drew	'A Multidimensional Meta-Analysis of Psychotherapy for PTSD': Correction	Reports an error in the original article by R. Bradley et al. (American Journal of Psychiatry, 2005,[Feb],162[2], 214-227). In the article 'A Multidimensional Meta-Analysis of Psychotherapy for PTSD' an incorrect percentage appears in Table 1. For the the 2003 study by Schnurr et al., the percentage of screened patients included should have been 85%, not 15%. (The following abstract of this artic…	Yes	0	0	0	0	0
2015	Brakoulias, V; Milicevic, D	Assessment and treatment of hoarding disorder	Objectives: To provide a brief selective review of the current literature regarding Diagnostic and Statistical Manual of Mental Disorders, Fifth Edition Hoarding Disorder, with an emphasis on its associated risks, assessment and management approaches. Conclusions: Hoarding disorder is defined by clear diagnostic criteria. It can be a severe and disabling disorder that can pose significant safety …	No	Yes	Yes	No	Yes	No
2018	Brand, R M; McEnery, C; Rossell, S; Bendall, S; Thomas, N	Do trauma-focussed psychological interventions have an effect on psychotic symptoms? A systematic review and meta-analysis	There is growing recognition of the relationship between trauma, posttraumatic stress disorder (PTSD) and psychosis. There may be overlaps in causal mechanisms involved in the development of PTSD and psychosis following traumatic or adverse events. Trauma-focussed treatments found to be effective in treating PTSD may therefore represent a new direction in the psychological treatment of psychosis.…	No	Yes	Yes	No	Yes	Yes
2022	Brandt, L; Schneider-Thoma, J; Siafis, S; Efthimiou, O; Bermpohl, F; Loncar, L; Neumann, K; Hasan, A; Heinz, A; Leucht, S; Gutwinski, S	Adverse events after antipsychotic discontinuation: an individual participant data meta-analysis	Background Adverse events can occur after antipsychotic discontinuation but evidence from antipsychotic drug trials is scarce. We aimed to estimate the occurrence of adverse events after discontinuing antipsychotics. Methods For this two-stage individual participant data meta-analysis, we searched the Yale University Open Data Access Project's database for randomised controlled trials of antipsyc…	No	Yes	Yes	Yes	No	Yes
2023	Brasso, C; Colli, G; Sgro, R; Bellino, S; Bozzatello, P; Montemagni, C; Villari, V; Rocca, P	Efficacy of Serotonin and Dopamine Activity Modulators in the Treatment of Negative Symptoms in Schizophrenia: A Rapid Review	Schizophrenia is among the fifteen most disabling diseases worldwide. Negative symptoms (NS) are highly prevalent in schizophrenia, negatively affect the functional outcome of the disorder, and their treatment is difficult and rarely specifically investigated. Serotonin-dopamine activity modulators (SDAMs), of which aripiprazole, cariprazine, brexpiprazole, and lumateperone were approved for schi…	No	Yes	Yes	Yes	No	No
2022	Breslin, G; Shannon, S; Cummings, M; Leavey, G	An updated systematic review of interventions to increase awareness of mental health and well-being in athletes, coaches, officials and parents	Background: Interventions designed to increase mental health awareness in sport have grown substantially in the last 5 years, meaning that those involved in policy, research and intervention implementation are not fully informed by the latest systematic evaluation of research, risking a disservice to healthcare consumers. Hence, our aim was to update a 2017 systematic review that determined the e…	No	Yes	Yes	No	No	No
2001	Bressan, R A; Pilowsky, L S; Busatto Filho, G	Clozapine of treatment resistant-schizophrenia: What are the actual advances?		No	No	0	0	0	0
2023	Breznoscakova, D; Kovanicova, M; Sedlakova, E; Pallayova, M	Autogenic Training in Mental Disorders: What Can We Expect?	Autogenic training (AT) is a well-established self-induced relaxation technique based on autosuggestion. From the past two decades, an increasing number of AT studies strongly suggests the practical usefulness of psychophysiological relaxation in the area of medicine. Despite this interest, to date, limited critical clinical reflection on the application and effects of AT in mental disorders exis…	No	Yes	Yes	Yes	Yes	No
2018	Brietzke, E; Cerqueira, R O; Mansur, R B; McIntyre, R S	Gluten related illnesses and severe mental disorders: a comprehensive review	The putative role of gluten in the pathophysiology of severe mental illnesses remains uncertain and there is doubt about the possible benefit of gluten-free diets for individuals affected by psychosis and mood disorders. The objective of this review was to summarize the findings linking gluten related conditions to pathophysiological substrates implicated in schizophrenia and mood disorders and r…	No	Yes	Yes	Yes	No	No
2014	Brockman, R; Kiernan, M; Brakoulias, V; Murrell, E	The relationship between cognitive behavioral therapy maintenance processes, emotional distress, and positive psychotic symptoms: Evidence that CBT is "not a quasi-neuroleptic"	Cognitive behavioral therapy for psychosis (CBTp) has enjoyed a steep rise in popularity over the past 15 years; however, recent systematic reviews and meta-analyses have concluded that CBTp has only modest effects on psychotic syndrome outcomes and that empirical evidence of its superiority over other psychosocial treatments is poor. And although it has been argued by some prominent authors that…	No	Yes	Yes	Yes	Yes	No
2015	Brockman, R; Murrell, E	What are the primary goals of cognitive behavior therapy for psychosis? A theoretical and empirical review	Despite a rise in the popularity of cognitive behavior therapy for psychosis (CBTp) over the past 15 years, recent systematic reviews and meta-analyses have concluded that CBTp has only modest effects on psychotic syndrome outcomes and that empirical evidence of its superiority over other psychosocial treatments is poor (Jones, Hacker, Meaden, Cormac, & Irving, 2012; Wykes, Steel, Everitt, & Tarr…	No	Yes	Yes	No	Yes	No
2017	Broderick, J; Crumlish, N; Waugh, A; Vancampfort, D	Yoga versus non-standard care for schizophrenia	Background: Yoga is an ancient spiritual practice that originated in India and is currently accepted in the Western world as a form of relaxation and exercise. It has been of interest for people with schizophrenia as an alternative or adjunctive treatment. Objectives: To systematically assess the effects of yoga versus non-standard care for people with schizophrenia. Search methods: The Informati…	No	Yes	Yes	Yes	Yes	Yes
2015	Broderick, J; Knowles, A; Chadwick, J; Vancampfort, D	Yoga versus standard care for schizophrenia	Background: Yoga is an ancient spiritual practice that originated in India and is currently accepted in the Western world as a form of relaxation and exercise. It has been of interest for people with schizophrenia to determine its efficacy as an adjunct to standard-care treatment. Objectives: To examine the effects of yoga versus standard care for people with schizophrenia. Search methods: We sea…	No	Yes	Yes	Yes	Yes	Yes
2017	Broderick, J; Vancampfort, D	Yoga as part of a package of care versus standard care for schizophrenia	BACKGROUND: Yoga is an ancient spiritual practice that originated in India and is currently accepted in the Western world as a form of relaxation and exercise. It has been of interest for people with schizophrenia to determine the efficacy of yoga delivered as a package of care versus standard care.; OBJECTIVES: To examine the effects of yoga as a package of care versus standard care.; SEARCH MET…	No	Yes	Yes	Yes	Yes	Yes
2013	Brondino, N; De Silvestri, A; Re, S; Lanati, N; Thiemann, P; Verna, A; Emanuele, E; Politi, P	A Systematic Review and Meta-Analysis of Ginkgo biloba in Neuropsychiatric Disorders: From Ancient Tradition to Modern-Day Medicine	Ginkgo biloba (Gb) has demonstrated antioxidant and vasoactive properties as well as clinical benefits in several conditions such as ischemia, epilepsy, and peripheral nerve damage. Additionally, Gb is supposed to act as potential cognitive enhancer in dementia. So far, several trials have been conducted to investigate the potential effectiveness of Gb in neuropsychiatric conditions. However, the…	No	Yes	Yes	Yes	No	Yes
2017	Brown, P	Meta-analysis of Australian Indigenous psychiatric treatment, critiqued		No	No	0	0	0	0
2021	Browne, J; Wright, A C; Berry, K; Mueser, K T; Cather, C; Penn, D L; Kurtz, M M	The alliance-outcome relationship in individual psychosocial treatment for schizophrenia and early psychosis: A meta-analysis	The therapeutic alliance, or client-provider relationship, has been associated with better treatment engagement and outcomes for persons with schizophrenia-spectrum disorders (SSDs) and early psychosis in some studies, but not others. We conducted a meta-analysis of the research on alliance in SSDs and early psychosis across a range of interventions and outcomes. Parallel literature searches were…	No	Yes	Yes	Yes	Yes	Yes
2021	Bruno, B; Giulia Anna, C; Paolo, B	Predictors of response to cognitive remediation in patients with major psychotic disorders: A narrative review	Background: Cognitive impairments are prominent features of individuals diagnosed with major psychotic disorders (MPD), negatively affecting occupational and social functioning. Over the past few years, several cognitive remediation (CR) interventions have been developed, with different foundation principles, targets, and mechanisms of action. The vast majority consists of drill and practice appr…	No	Yes	Yes	Yes	Yes	No
2019	Brunoni, A R; Sampaio-Junior, B; Moffa, A H; Aparício, L V; Gordon, P; Klein, I; Rios, R M; Razza, L B; Loo, C; Padberg, F; Valiengo, L	Noninvasive brain stimulation in psychiatric disorders: A primer	Objective: Noninvasive brain stimulation (NIBS) techniques, such as transcranial direct current stimulation (tDCS) and repetitive transcranial magnetic stimulation (rTMS), are increasingly being used to treat mental disorders, particularly major depression. The aim of this comprehensive review is to summarize the main advances, limitations, and perspectives of the field. Methods: We searched PubM…	No	Yes	Yes	Yes	No	No
2016	Bryce, S; Sloan, E; Lee, S; Ponsford, J; Rossell, S	Cognitive remediation in schizophrenia: A methodological appraisal of systematic reviews and meta-analyses	Objective: Systematic reviews and meta-analyses are a primary source of evidence when evaluating the benefit(s) of cognitive remediation (CR) in schizophrenia. These studies are designed to rigorously synthesize scientific literature; however, cannot be assumed to be of high methodological quality. The aims of this report were to: 1) review the use of systematic reviews and meta-analyses regardin…	No	Yes	Yes	Yes	Yes	No
2016	Bryce, Shayden D; Lee, Stuart J; Ponsford, Jennie L; Rossell, Susan L	Desire for greater clarity when defining ‘cognitive remediation’ in reviews of treatment efficacy for schizophrenia	This letter briefs the views regarding the concepts clarification while defining 'cognitive remediation’ in reviews of treatment efficacy for schizophrenia. In the last 15 years, cognitive remediation (CR) has emerged as a promising therapeutic intervention for improving cognitive and psychosocial outcomes in people with schizophrenia. Nevertheless, consistency between commonly accepted definitio…	No	Yes	Yes	Yes	Yes	No
2005	Buchanan, R W; Davis, M; Goff, D; Green, M F; Keefe, R S E; Leon, A C; Nuechterlein, K H; Laughren, T; Levin, R; Stover, E; Fenton, W; Marder, S R	A summary of the FDA-NIMH-MATRICS workshop on clinical trial design for neurocognitive drugs for schizophrenia	Objective: On April 23, 2004, a joint meeting of the FDA, NIMH, MATRICS investigators, and experts from academia and the pharmaceutical industry was convened to develop guidelines for the design of clinical trials of cognitive-enhancing drugs for neurocognitive impairments in patients with schizophrenia. Method: Experts were asked to address specific questions relating to clinical trial design of…	No	Yes	Yes	Yes	No	No
2007	Buckley, L A; Pettit, T; Adams, C E	Supportive therapy for schizophrenia	Background: Supportive therapy is often used in everyday clinical care and in evaluative studies of other treatments. Objectives: To estimate the effects of supportive therapy for people with schizophrenia. Search strategy: We searched the Cochrane Schizophrenia Group's register of trials (January 2004), supplemented by manual reference searching and contact with authors of relevant reviews or st…	No	Yes	Yes	Yes	Yes	Yes
2005	Buckley, P F; Shendarkar, N	Treatment-refractory schizophrenia	Purpose of review: The aim of this article is to critically review the current literature on treatment-refractory schizophrenia with an emphasis on emergent themes and key findings. Recent findings: New information continues to emerge on the impact of each second-generation antipsychotic on the treatment-refractory patient population and on the traditionally more difficult-to-treat components (e.…	No	Yes	Yes	Yes	No	No
2020	Bueno-Antequera, J; Munguía-Izquierdo, D	Exercise and Schizophrenia	Schizophrenia is a psychiatric disorder characterized by distortions of thinking and perception, with no strictly pathognomonic symptoms that can be divided into positive, negative, and cognitive symptom domains. People with schizophrenia have, between others, a reduced life expectancy and cardiorespiratory and muscular fitness and increased risk of cardiovascular disease, metabolic syndrome, obe…	No	Yes	Yes	Yes	Yes	No
2020	Buhagiar, K; Templeton, G; Blyth, H; Dey, M; Giacco, D	Mortality risk from long-term treatment with antipsychotic polypharmacy vs monotherapy among adults with serious mental illness: A systematic review and meta-analysis of observational studies	Background: Long-term use of more than one concurrent antipsychotic [antipsychotic polypharmacy (APP)] is widely believed to contribute to excess mortality in people with serious mental illness (SMI) compared to those taking only one antipsychotic (monotherapy). However, no conclusive evidence is available. Methods: We conducted a systematic search in 6 major electronic databases from inception u…	No	Yes	Yes	Yes	No	Yes
2016	Bukovskaya, O; Shmukler, A	Oxytocin and Social Cognitions in Schizophrenia: A Systematic Review	Schizophrenia is a chronic multifactorial disorder. Over the last years, there has been a growing interest in cognitive deficits in schizophrenia, which is considered by many as the core abnormality of the disease. In the systematic review we focus on the social cognition and its correlation with the neuropeptide oxytocin, which is shown to be involved in the emotion recognizing processes, in the…	No	Yes	Yes	Yes	No	No
2015	Bumb, J M; Enning, F; Leweke, F M	Drug repurposing and emerging adjunctive treatments for schizophrenia	Introduction: Schizophrenia is a frequent disorder, which substantially impairs patients' quality of life. Moreover, the burden of illness for patients, their families and for the society, in general, is substantial. Nevertheless, the understanding of the pathophysiology of this syndrome, concise diagnostic methods and more effective and tolerable treatments are still lacking. Thus, innovative ap…	No	Yes	Yes	Yes	No	No
2016	Buoli, M; Serati, M; Ciappolino, V; Altamura, A C	May selective serotonin reuptake inhibitors (SSRIs) provide some benefit for the treatment of schizophrenia?	ABSTRACT: Introduction: The treatment of some psychopathological dimensions of schizophrenia (e.g. negative and depressive symptoms) is still challenging for the modest efficacy of atypical antipsychotics. Among pharmacological alternatives, augmentative Selective Serotonin Reuptake Inhibitors (SSRIs) to antipsychotics are frequently prescribed in clinical practice to improve negative/depressive …	No	Yes	Yes	Yes	No	No
2023	Burgess-Barr, Susanna; Nicholas, Emily; Venus, Bethany; Singh, Niharika; Nethercott, Abigail; Taylor, Gemma; Jacobsen, Pamela	International rates of receipt of psychological therapy for psychosis and schizophrenia: systematic review and meta-analysis.	BACKGROUND: International clinical practice guidelines commonly recommend the provision of psychological therapies for psychosis and schizophrenia as an adjunct to medication. However, access to recommended therapies in routine clinical practice is limited. The aim of this review was to synthesise the available data on the provision of recommended psychological therapies for psychosis and schizop…	No	Yes	Yes	Yes	Yes	Yes
2022	Burlingame, G M; Rosendahl, J	A Scientific Response to Moritz et al. (2022)	We begin our response by focusing on the assertion that a single meta-analysis, particularly if it is flawed, can negatively affect practice guidelines. We then address methodological concerns regarding “missed” or “misallocated” studies that make up the bulk of Moritz et al. (2022) remaining comments. We summarize results from a cognitive-behavioral therapy (CBT)meta-analysis that is under revie…	No	Yes	Yes	No	Yes	No
2021	Burlingame, Gary M; Strauss, Bernhard	Efficacy of small group treatments: Foundation for evidence-based practice	In this third update chapter reviewing the small group treatment literature, we first summarize our conceptualizations and then review the evidence for efficacy and effectiveness of small group treatments. We start with comparisons of group versus individual, studies using group as primary (mood disorders, anxiety disorders) and studies, where group served as an adjunct to other treatments (i.e.,…	No	Yes	Yes	Yes	Yes	No
2020	Burlingame, Gary M; Svien, Hal; Hoppe, Lars; Hunt, Isaac; Rosendahl, Jenny	Group therapy for schizophrenia: A meta-analysis	[Correction Notice: An Erratum for this article was reported in Vol 57(4) of Psychotherapy (see record [rid]2020-90665-001[/rid]). In the article, the Orfanos et al. (2015) meta-analysis was missing from Burlingame et al. (2020) and should have appeared as Footnote 1 at the end of the abstract. Consistent with Orfanos et al. (2015), the Burlingame et al. (2020) findings support the notion that gr…	No	Yes	Yes	Yes	Yes	Yes
2014	Burns, A M N; Erickson, D H; Brenner, C A	Cognitive-Behavioral Therapy for Medication-Resistant Psychosis: A Meta-Analytic Review	Objective: Support for cognitive-behavioral therapy (CBT) for psychosis has accumulated, with several reviews and meta-analyses indicating its effectiveness for various intended outcomes in a broad variety of clinical settings. Most of these studies, however, have evaluated CBT provided to the subset of people with schizophrenia who continue to experience positive symptoms despite adequate treatm…	No	Yes	Yes	Yes	Yes	Yes
2014	Burns, Amy M N; Erickson, David H; Brenner, Colleen A	Cognitive-Behavioral Therapy for Medication-Resistant Psychosis: A Meta-Analytic Review	Patients with schizophrenia often continue to experience disabling positive symptoms, despite adequate trials of medication. In these situations, patients may be prescribed an adjunctive medication, but a more effective choice may be cognitive-behavioral therapy (CBT). This review of 16 published articles from 12 randomized controlled trials found that CBT was associated with robust improvements …	Yes	0	0	0	0	0
1997	Burns, T	Psychosocial interventions	Research into psychosocial management in schizophrenia is witnessing a new phase in family approaches with studies sufficiently differentiated to permit distinction of the effective ingredients and yet sufficiently similar to allow for meta-analysis. Individual patient work has begun to benefit from cognitive behaviour therapy approaches and the centrality of medication compliance is increasingly…	No	Yes	Yes	Yes	Yes	No
2005	Burrowes, J D; Van Houten, G	Use of alternative medicine by patients with stage 5 chronic kidney disease	The use of complementary and alternative medicine (CAM) in the United States is growing at a remarkable speed. Herbal products and dietary supplements are CAM therapies that have grown faster than any other CAM treatments. Little information is available about herbs and dietary supplement use in the stage 5 chronic kidney disease population. These products contain a myriad of pharmacologically ac…	No	Yes	Yes	No	No	No
2023	Burton, C Z; Garnett, E O; Capellari, E; Chang, S.-E.; Tso, I F; Hampstead, B M; Taylor, S F	Combined Cognitive Training and Transcranial Direct Current Stimulation in Neuropsychiatric Disorders: A Systematic Review and Meta-analysis	Background: Treatments for cognitive dysfunction in neuropsychiatric conditions are urgently needed. Cognitive training and transcranial direct current stimulation (tDCS) hold promise, and there is growing interest in combined or multimodal treatments, though studies to date have had small samples and inconsistent results. Methods: A systematic review and meta-analysis was completed. Retained stu…	No	Yes	Yes	No	No	Yes
2013	Busatto, G F	Structural and functional neuroimaging studies in major depressive disorder with psychotic features: A critical review	The relationship between major depressive disorder with psychotic (MDDP) features and schizophrenia has long been recognized, and the neurobiological boundaries between these disorders can nowadays be investigated using neuroimaging techniques. This article provides a critical review of such studies, addressing how they support a dimensional approach to the nosology and pathophysiology of psychot…	No	Yes	Yes	Yes	No	No
2006	Butler, A C; Chapman, J E; Forman, E M; Beck, A T	The empirical status of cognitive-behavioral therapy: A review of meta-analyses	This review summarizes the current meta-analysis literature on treatment outcomes of CBT for a wide range of psychiatric disorders. A search of the literature resulted in a total of 16 methodologically rigorous meta-analyses. Our review focuses on effect sizes that contrast outcomes for CBT with outcomes for various control groups for each disorder, which provides an overview of the effectiveness…	No	Yes	Yes	Yes	Yes	No
2000	Butler, A; Wighton, A; Welch, C P; Tweed, J A; Byrom, B D; Reynolds, C	The efficacy of zotepine in schizophrenia: A meta-analysis of BPRS and improvement scale scores	OBJECT: To assess the efficacy of the antipsychotic drug zotepine in the treatment of the global psychopathology of schizophrenia. METHOD: Fifteen randomized placebo- or antipsychotic comparator-controlled trials were analysed, using the Brief Psychiatric Rating Scale (BPRS) or other improvement scales. A meta-analysis of standardized treatment differences and a test for homogeneity were performe…	No	Yes	Yes	Yes	No	Yes
2021	Byrne, A; Barber, R; Lim, C H	Impact of the COVID-19 pandemic – a mental health service perspective	The COVID-19 pandemic has been an unprecedented challenge for health care provision. The physical health risks of COVID-19 infection have been well documented. However, the effects on mental health and mental health care have been and will likely continue to be significant. Throughout the pandemic there has been evidence of increased levels of relapse in people with pre-existing mental health con…	No	Yes	Yes	No	No	No
2014	Byrne, Rory E	'CBT for psychosis: Not a ‘quasi-neuroleptic’': Correspondence	Comments on an article by S. Jauhar et al. (see record [rid]2014-02061-007[/rid]). Jauhar and colleagues’ review and meta-analysis of cognitive–behavioural therapy (CBT) for the reduction of particular symptoms associated with schizophrenia is interesting but incomplete. For example, the review does not examine the clinical significance of dose or duration of CBT treatment. This limitation is con…	No	Yes	Yes	Yes	Yes	No
2011	Cabral, Patricia; Meyer, Hilary B; Ames, Donna	Effectiveness of yoga therapy as a complementary treatment for major psychiatric disorders: a meta-analysis.	OBJECTIVE: To examine the efficacy of yoga therapy as a complementary treatment for psychiatric disorders such as schizophrenia, depression, anxiety, and posttraumatic stress disorder (PTSD). DATA SOURCES: Eligible trials were identified by a literature search of PubMed/MEDLINE, Cochrane Control Trials Register, Google Scholar, and EBSCO on the basis of criteria of acceptable quality and relevanc…	No	Yes	Yes	Yes	Yes	Yes
2012	Caemmerer, J; Correll, C U; Maayan, L	Acute and maintenance effects of non-pharmacologic interventions for antipsychotic associated weight gain and metabolic abnormalities: A meta-analytic comparison of randomized controlled trials	Objective: To evaluate the efficacy of non-pharmacological interventions for antipsychotic-associated weight gain. Methods: Systematic literature search and meta-analysis of randomized controlled trials comparing behavioral interventions with control groups to ameliorate antipsychotic-associated weight gain. Results: Across 17 studies (n=810, mean age: 38.8 years, 52.7% male, 40.8% White, 85.6% w…	No	Yes	Yes	Yes	Yes	Yes
2016	Cahill, K; Lindson-Hawley, N; Thomas, K H; Fanshawe, T R; Lancaster, T	Nicotine receptor partial agonists for smoking cessation	Background: Nicotine receptor partial agonists may help people to stop smoking by a combination of maintaining moderate levels of dopamine to counteract withdrawal symptoms (acting as an agonist) and reducing smoking satisfaction (acting as an antagonist). Objectives: To review the efficacy of nicotine receptor partial agonists, including varenicline and cytisine, for smoking cessation. Search me…	No	Yes	Yes	No	No	No
2020	Cakici, N; Sutterland, A L; Penninx, BWJH; Dalm, V A; de Haan, L; van Beveren, N J M	Altered peripheral blood compounds in drug-naive first-episode patients with either schizophrenia or major depressive disorder: a meta-analysis	Importance: Schizophrenia and major depressive disorder (MDD) are associated with increased risks of immunologic disease and metabolic syndrome. It is unclear to what extent growth, immune or glucose dysregulations are similarly present in these disorders without the influence of treatment or chronicity. Objective: To conduct a meta-analysis investigating whether there are altered peripheral grow…	No	Yes	Yes	Yes	No	Yes
2019	Çakici, N; Van Beveren, N J M; Judge-Hundal, G; Koola, M M; Sommer, I E C	An update on the efficacy of anti-inflammatory agents for patients with schizophrenia: a meta-analysis	Background Accumulating evidence shows that a propensity towards a pro-inflammatory status in the brain plays an important role in schizophrenia. Anti-inflammatory drugs might compensate this propensity. This study provides an update regarding the efficacy of agents with some anti-inflammatory actions for schizophrenia symptoms tested in randomized controlled trials (RCTs).Methods PubMed, Embase,…	No	Yes	Yes	Yes	No	Yes
2021	Çakici, Nuray; Sutterland, Arjen L; Penninx, Brenda W J H; de Haan, Lieuwe; van Beveren, Nico J M	Changes in peripheral blood compounds following psychopharmacological treatment in drug-naïve first-episode patients with either schizophrenia or major depressive disorder: a meta-analysis.	BACKGROUND: This meta-analysis on peripheral blood compounds in drug-naïve first-episode patients with either schizophrenia or major depressive disorder (MDD) examined which compounds change following psychopharmacological treatment. METHODS: The Embase, PubMed and PsycINFO databases were systematically searched for longitudinal studies reporting measurements of blood compounds in drug-naïve firs…	No	Yes	Yes	Yes	No	Yes
2013	Calkin, C V; Gardner, D M; Ransom, T; Alda, M	The relationship between bipolar disorder and type 2 diabetes: More than just co-morbid disorders	Type 2 diabetes mellitus (T2DM) rates are three times higher in patients with bipolar disorder (BD), compared to the general population. This is a major contributing factor to the elevated risk of cardiovascular mortality, the leading cause of death in bipolar patients. There may be shared pathophysiology linking the two disorders, including hypothalamic-pituitary-adrenal and mitochondrial dysfun…	No	Yes	Yes	No	No	No
2004	Callaghan, P	Exercise: A neglected intervention in mental health care?	This paper reports the results of a literature review examining the effects of exercise on mental health and well-being. Throughout history many societies, ancient and modern, have used exercise as a means of preventing disease, and promoting health and well-being. There is evidence that exercise is beneficial for mental health; it reduces anxiety, depression, and negative mood, and improves self…	No	Yes	Yes	Yes	Yes	No
2018	Cameron, C; Zummo, J; Desai, D; Drake, C; Hutton, B; Kotb, A; Weiden, P J	Efficacy and safety of aripiprazole lauroxil once-monthly versus aripiprazole once-monthly long-acting injectable formulations in patients with acute symptoms of schizophrenia: an indirect comparison of two double-blind placebo-controlled studies	Background: Aripiprazole lauroxil (AL) is a long-acting injectable atypical antipsychotic recently approved for the treatment of schizophrenia. Objective: To indirectly compare the safety and efficacy of AL and aripiprazole once-monthly (AOM). Methods: A systematic search was performed to identify randomized, controlled trials of AOM and AL that met criteria for indirect comparison according to B…	No	Yes	Yes	Yes	No	No
2006	Cameron, D	I am arresting you, therapeutic community, on suspicion of ineffectiveness; you are not obliged to say anything, but anything you do say may be used as evidence against you	This paper explores the concept of evidence-based practice (EBP) within a hierarchical framework where evidence from the gold standard randomised control trial overrides clinical knowledge and experience. This leaves the therapeutic community for the treatment of psychosis, the subject of inquiry of this investigation, without a scientific alibi. In preparing the case for the defence of what is a…	No	Yes	Yes	No	Yes	No
2022	Campos, D A; Mendivil, E J; Romano, M; García, M; Martínez, M E	A Systematic Review of Medical Cannabinoids Dosing in Human	Purpose: This systematic review assesses currently available clinical information on which cannabinoids and what range of doses have been used to achieve positive effects in a diversity of medical context. Methods: The data were collected according to the Preferred Reporting Items for Systematic Reviews and Meta-Analyses protocol guidelines. Inclusion criteria were articles that assessed administ…	No	Yes	Yes	No	No	No
2021	Cao, B; Liu, Y S; Selvitella, A; Librenza-Garcia, D; Passos, I C; Sawalha, J; Ballester, P; Chen, J S; Dong, S M; Wang, F; Kapczinski, F; Dursun, S M; Li, X M; Greiner, R; Greenshaw, A	Differential power of placebo across major psychiatric disorders: a preliminary meta-analysis and machine learning study	The placebo effect across psychiatric disorders is still not well understood. In the present study, we conducted meta-analyses including meta-regression, and machine learning analyses to investigate whether the power of placebo effect depends on the types of psychiatric disorders. We included 108 clinical trials (32,035 participants) investigating pharmacological intervention effects on major dep…	No	Yes	Yes	Yes	No	Yes
2021	Cao, J; Chai-Zhang, T C; Huang, Y; Eshel, M N; Kong, J	Potential scalp stimulation targets for mental disorders: evidence from neuroimaging studies	Mental disorders widely contribute to the modern global disease burden, creating a significant need for improvement of treatments. Scalp stimulation methods (such as scalp acupuncture and transcranial electrical stimulation) have shown promising results in relieving psychiatric symptoms. However, neuroimaging findings haven’t been well-integrated into scalp stimulation treatments. Identifying sur…	No	Yes	Yes	Yes	No	No
2018	Capatina, Octavia Oana; Miclutia, Ioana Valentina	Are negative symptoms in schizophrenia a distinct therapeutic target?	BACKGROUND AND AIMS: The relationship between negative symptoms and cognition in schizophrenia is not clear, inconsistent findings have been reported by multiple authors and meta analyses. The aim of this study was to investigate the relationship between cognition and primary negative symptoms. METHODS: 67 outpatients diagnosed with schizophrenia were evaluated using PANSS and the NSA-16 scale. C…	No	Yes	Yes	Yes	No	No
2020	Caravaggio, F; Iwata, Y; Kim, J; Shah, P; Gerretsen, P; Remington, G; Graff-Guerrero, A	What proportion of striatal D2 receptors are occupied by endogenous dopamine at baseline? A meta-analysis with implications for understanding antipsychotic occupancy	Using molecular imaging techniques positron emission tomography (PET) and single-photon emission computed tomography (SPECT) in conjunction with an acute dopamine depletion challenge (alpha-methyl-para-tyrosine) it is possible to estimate endogenous dopamine levels occupying striatal dopamine D2 receptors (D2R) in humans in vivo. However, it is unclear what proportion of striatal D2R are occupied…	No	Yes	Yes	Yes	No	Yes
2014	Carbon, M; Correll, C U	Clinical predictors of therapeutic response to antipsychotics in schizophrenia	The search for clinical outcome predictors for schizophrenia is as old as the field of psychiatry. However, despite a wealth of large, longitudinal studies into prognostic factors, only very few clinically useful outcome predictors have been identified. The goal of future treatment is to either affect modifiable risk factors, or use nonmodifiable factors to parse patients into therapeutically mea…	No	Yes	Yes	Yes	No	No
1997	Cardoni, A A; Myer, S	Sertindole: An atypical antipsychotic for the treatment of schizophrenia	Sertindole is an atypical antipsychotic agent being reviewed by the FDA for the treatment of schizophrenia. It is chemically dissimilar from other atypical agents - clozapine, risperidone, olanzapine - but it has similar pharmacology. Clinical studies showed that sertindole is effective for the treatment of positive and negative symptoms of schizophrenia in comparison with standard typical agents…	No	Yes	Yes	Yes	No	No
2018	Carey, M E; Barnett, J; Doherty, Y; Barnard, K; Daly, H; French, P; Gossage-Worrall, R; Hadjiconstantinou, M; Hind, D; Mitchell, J; Northern, A; Pendlebury, J; Rathod, S; Shiers, D; Taylor, C; Holt, R I G	Reducing weight gain in people with schizophrenia, schizoaffective disorder, and first episode psychosis: Describing the process of developing the STructured lifestyle Education for People with SchizophrEnia (STEPWISE) intervention	Background: Obesity is twice as common in people with schizophrenia as the general population and associated with significantly worsened psychiatric and physical health. Despite National Institute for Health and Care Excellence guidelines for the management of psychosis recommending that mental health services offer lifestyle programmes to people with schizophrenia to improve physical health, thi…	No	Yes	Yes	Yes	No	No
2003	Carney, Stuart; Cowen, Philip; Geddes, John; Goodwin, Guy; Rogers, Robert; Dearness, Karin; Tomlin, Andre; Eastaugh, Joanne; Freemantle, Nick; Lester, Helen; Harvey, Allison; Scott, Allan	Efficacy and safety of electroconvulsive therapy in depressive disorders: A systematic review and meta-analysis	Reviewed published work for the efficacy and safety of electroconvulsive therapy (ECT) vs simulated ECT, ECT vs pharmacotherapy, and different forms of ECT for patients with depressive illness. The authors designed a systematic overview and meta-analysis of randomised controlled trials and observational studies. They obtained data from the Cochrane Collaboration Depressive Anxiety and Neurosis an…	No	Yes	Yes	No	No	Yes
2011	Caroff, S N; Hurford, I; Lybrand, J; Campbell, E C	Movement Disorders Induced by Antipsychotic Drugs: Implications of the CATIE Schizophrenia Trial	Drug-induced movement disorders have dramatically declined with the widespread use of second-generation antipsychotics, but remain important in clinical practice and for understanding antipsychotic pharmacology. The diagnosis and management of dystonia, parkinsonism, akathisia, catatonia, neuroleptic malignant syndrome, and tardive dyskinesia are reviewed in relation to the decreased liability of…	No	Yes	Yes	Yes	No	No
2009	Carr, A	The effectiveness of family therapy and systemic interventions for adult-focused problems	This review updates a similar paper published in this Journal in 2000. It presents evidence from meta-analyses, systematic literature reviews and controlled trials for the effectiveness of couples and family therapy for adults with various relationship and mental health problems. The evidence supports the effectiveness of systemic interventions, either alone or as part of multimodal programmes, f…	No	Yes	Yes	Yes	Yes	No
2014	Carr, A	The evidence base for couple therapy, family therapy and systemic interventions for adult-focused problems	This review updates similar articles published in JFT in 2000 and 2009. It presents evidence from meta-analyses, systematic literature reviews and controlled trials for the effectiveness of couple and family therapy for adults with various relationship and mental health problems. The evidence supports the effectiveness of systemic interventions, either alone or as part of multi-modal programmes, …	No	Yes	Yes	Yes	Yes	No
2022	Carrà, G; Bartoli, F; Capogrosso, C A; Cioni, R M; Moretti, F; Piacenti, S; Riboldi, I; Crocamo, C; Bebbington, P E	Innovations in community-based mental health care: an overview of meta-analyses	In the last four decades, mental health services for people with Severe Mental Illness (SMI) have seen asylums replaced by a balanced model of Community Mental Healthcare (CMH). Innovative approaches and strategies in the field of CMH have been extensively researched. However, this research has been hampered by issues limiting their capacity to inform clinicians and policymakers. We conducted an …	No	Yes	Yes	No	No	No
2004	Caspi, A; Davidson, M; Tamminga, C A	Treatment-refractory schizophrenia	Between one-third and one-half of the individuals who meet diagnostic criteria for schizophrenia remain actively ill despite optimal pharmacological treatment. These individuals tend to progressively deteriorate in terms of social and vocational functioning despite major public and private investments in their rehabilitation. For patients who do not respond to the first prescribed antipsychotic d…	No	Yes	Yes	Yes	No	No
2020	Castelluccio, B C; Kenney, J G; Johannesen, J K	Individual Alpha Peak Frequency Moderates Transfer of Learning in Cognitive Remediation of Schizophrenia	Objective: Meta-analyses report moderate effects across cognitive remediation (CR) trials in schizophrenia. However, individual responses are variable, with some participants showing no appreciable gain in cognitive performance. Furthermore, reasons for heterogeneous outcome are undetermined. We examine the extent to which CR outcome is attributable to near learning - direct gains in trained cogn…	No	Yes	Yes	Yes	Yes	No
2006	Castle, D J; Rossell, S; Kyrios, M	Body Dysmorphic Disorder	BDD remains an understudied psychiatric disorder. Further research is required to establish its etiopathology and neurocognitive underpinnings. Its relationship to other psychiatric disorders requires clarification. Also needed is a much better understanding of the best treatments to adopt should conventional approaches (eg, SRIs, CBT) fail. © 2006 Elsevier Inc. All rights reserved.	No	Yes	Yes	No	No	No
2013	Castle, D; Keks, N; Newton, R; Schweitzer, I; Copolov, D; Paoletti, N; Burrows, G; Tiller, J	Pharmacological approaches to the management of schizophrenia: 10 years on	Objective: To review the contemporary landscape regarding pharmacological treatments for schizophrenia. Method: Selective literature review. Results: Newer antipsychotic agents include aripiprazole, asenapine, paliperidone, sertindole and ziprasidone. Each has some particular benefits and some shortcomings. Overall treatment efficacy (for positive symptoms at least) has not advanced substantially…	No	Yes	Yes	Yes	No	No
2021	Catalan, Ana; Salazar de Pablo, Gonzalo; Vaquerizo Serrano, Julio; Mosillo, Pierluca; Baldwin, Helen; Fernández-Rivas, Aranzazu; Moreno, Carmen; Arango, Celso; Correll, Christoph U; Bonoldi, Ilaria; Fusar-Poli, Paolo	Annual Research Review: Prevention of psychosis in adolescents - systematic review and meta-analysis of advances in detection, prognosis and intervention.	BACKGROUND: The clinical high-risk state for psychosis (CHR-P) paradigm has facilitated the implementation of psychosis prevention into clinical practice; however, advancements in adolescent CHR-P populations are less established. METHODS: We performed a PRISMA/MOOSE-compliant systematic review of the Web of Science database, from inception until 7 October 2019, to identify original studies condu…	No	Yes	Yes	No	Yes	Yes
2015	Catana, Alexandra; Baudoux-Meunier, Anaïs; Charpeaud, Thomas; Chéreau, Isabelle; Denizot, Hélène; Gremeau, Isabelle; Tronche, Anne-Marie; Martin, Marie-Joëlle; Cherillat, Marie-Sophie; Llorca, Pierre-Michel; Jalenques, Isabelle	Intérêt de l’éducation thérapeutique chez les malades souffrant de schizophrénie: Le programme SCHIZ’EDUC = Therapeutic education among schizophrenia patients: SCHIZ’EDUC program	The therapeutic treatment of schizophrenic disorders includes psychotropic drugs, especially antipsychotics and non-drug interventions: Therapeutic Education (TE), psychotherapy, cognitive remediation, psychosocial rehabilitation. The TE has been the subject of various national and international recommendations: French Federation of Psychiatry (2003), American Psychiatric Association (2006), Germ…	No	Yes	Yes	Yes	Yes	No
2017	Cather, C; Pachas, G N; Cieslak, K M; Evins, A E	Achieving Smoking Cessation in Individuals with Schizophrenia: Special Considerations	Premature mortality due to cardiovascular disease in those with schizophrenia is the largest lifespan disparity in the US and is growing; adults in the US with schizophrenia die, on average, 28 years earlier than those in the general population. The rate of smoking prevalence among individuals with schizophrenia is estimated to be from 64 to 79%. Smokers with schizophrenia have historically been …	No	Yes	Yes	Yes	Yes	No
2010	Catts, S V; O'Toole, B I; Carr, V J; Lewin, T; Neil, A; Harris, M G; Frost, A D J; Crissman, B R; Eadie, K; Evans, R W	Appraising evidence for intervention effectiveness in early psychosis: Conceptual framework and review of evaluation approaches	The literature that is relevant to evaluation of treatment effectiveness is large, scattered and difficult to assemble for appraisal. This scoping review first develops a conceptual framework to help organize the field, and second, uses the framework to appraise early psychosis intervention (EPI) studies. Literature searches were used to identify representative study designs, which were then sort…	No	Yes	Yes	No	No	No
2004	Cavazzoni, P; Mukhopadhyay, N; Carlson, C; Breier, A; Buse, J	Retrospective analysis of risk factors in patients with treatment-emergent diabetes during clinical trials of antipsychotic medications	Aims: In this retrospective analysis, we assessed the short-term risk of treatment-emergent diabetes (TED) among patients with schizophrenia during clinical trials of antipsychotic medications. Method: From a non-diabetic cohort of patients with schizophrenia (n=5013), the relationship between baseline non-fasting glucose measurement, presence at baseline of risk factors for diabetes, weight gain…	No	Yes	Yes	Yes	No	No
2001	Ceballos, C; García-Campayo, Javier; Artal, A; Valdizán, J R	Impacto del metaanálisis en la práctica clínica: El ejemplo de la psiquiatría = Impact of meta-analysis in clinical practice: The example of psychiatry	Studied the relative numbers of meta-analysis studies on medical specialties using MEDLINE and EMBASE databases during the period 1977-1998. The key words, clinical trial, randomized observational trial, meta-analysis, and systematic review were used to identify meta-analysis studies. The results indicate that psychiatry is the medical specialty with the most meta-analysis studies conducted durin…	No	Yes	Yes	Yes	Yes	No
2017	Cella, M; Preti, A; Edwards, C; Dow, T; Wykes, T	Cognitive remediation for negative symptoms of schizophrenia: A network meta-analysis	Cognitive remediation (CR) is a treatment targeting cognitive difficulties in people with schizophrenia. Recent research suggested that CR may also have a positive effect on negative symptoms. This meta-analysis investigates the effect of CR on negative symptoms. A systematic search was used to identify all randomized-controlled trials of CR in people with schizophrenia reporting negative symptom…	No	Yes	Yes	Yes	Yes	Yes
2020	Cella, M; Price, T; Corboy, H; Onwumere, J; Shergill, S; Preti, A	Cognitive remediation for inpatients with psychosis: A systematic review and meta-analysis	Cognitive difficulties are common in people with psychosis and associated with considerable disability. Cognitive remediation (CR) can reduce the burden of cognitive difficulties and improve functioning. While mental health care has predominantly shifted to the community, people with greater illness severity and complexity, and those with poor response to treatment and concomitant greater cogniti…	No	Yes	Yes	No	Yes	Yes
2017	Cella, Matteo; Preti, Antonio; Edwards, Clementine; Dow, Tabitha; Wykes, Til	Cognitive remediation for negative symptoms of schizophrenia: A network meta-analysis	Cognitive remediation (CR) is a treatment targeting cognitive difficulties in people with schizophrenia. Recent research suggested that CR may also have a positive effect on negative symptoms. This meta-analysis investigates the effect of CR on negative symptoms. A systematic search was used to identify all randomized-controlled trials of CR in people with schizophrenia reporting negative symptom…	Yes	0	0	0	0	0
2023	Cella, Matteo; Roberts, Safina; Pillny, Matthias; Riehle, Marcel; O'Donoghue, Brian; Lyne, John; Tomlin, Paul; Valmaggia, Lucia; Preti, Antonio	Psychosocial and behavioural interventions for the negative symptoms of schizophrenia: A systematic review of efficacy meta-analyses	Background Currently there is no first-line treatment recommended for the negative symptoms of schizophrenia. Psychosocial and behavioural interventions are widely used to reduce the burden of negative symptoms. Meta-analytic studies have summarised the evidence for specific approaches but not compared evidence quality and benefit. Aim To review and evaluate the evidence from meta-analytic studie…	No	Yes	Yes	Yes	Yes	No
2022	Ceraso, A; Lin, J J; Schneider-Thoma, J; Siafis, S; Heres, S; Kissling, W; Davis, J M; Leucht, S	Maintenance Treatment With Antipsychotic Drugs in Schizophrenia: A Cochrane Systematic Review and Meta-analysis	Antipsychotic drugs are the mainstay of treatment of schizophrenia, and are known to reduce acute symptoms of the disorder. An original version of the current review, published in 2012, examined whether antipsychotics are effective for relapse prevention, compared to withdrawing these agents for people with schizophrenia or schizophrenia-like psychoses, based on evidence from randomized trials. T…	No	Yes	Yes	Yes	No	Yes
2020	Ceraso, A; Lin, J J; Schneider-Thoma, J; Siafis, S; Tardy, M; Komossa, K; Heres, S; Kissling, W; Davis, J M; Leucht, S	Maintenance treatment with antipsychotic drugs for schizophrenia	Background: The symptoms and signs of schizophrenia have been linked to high levels of dopamine in specific areas of the brain (limbic system). Antipsychotic drugs block the transmission of dopamine in the brain and reduce the acute symptoms of the disorder. An original version of the current review, published in 2012, examined whether antipsychotic drugs are also effective for relapse prevention…	No	Yes	Yes	Yes	No	Yes
2007	Cercone, Kristen A	THE EFFECTS OF MUSIC THERAPY ON SYMPTOMS OF SCHIZOPHRENIA AND OTHER SERIOUS MENTAL ILLNESSES: A META-ANALYSIS		Yes	0	0	0	0	0
2008	Cercone, Kristen A	The effects of music therapy on symptoms of schizophrenia and other serious mental illnesses: A meta-analysis	The purpose of this study was to systematically evaluate the effects of music therapy on symptoms of schizophrenia and other serious mental illnesses. The primary goals of the study were to (a) determine if effect size dispersion existed between-studies via tests of heterogeneity and (b) attempt to quantify and describe the dispersion through an analysis of identified study characteristics. In th…	No	Yes	Yes	Yes	Yes	Yes
2020	Cernea, S; Dima, L; Correll, C U; Manu, P	Pharmacological Management of Glucose Dysregulation in Patients Treated with Second-Generation Antipsychotics	Fasting hyperglycemia, impaired glucose tolerance, prediabetes, and diabetes are frequently present in patients treated with second-generation antipsychotics (SGAPs) for schizophrenia, bipolar disorder, and other severe mental illnesses. These drugs are known to produce weight gain, which may lead to insulin resistance, glucose intolerance, and metabolic syndrome, which constitute important risk …	No	Yes	Yes	Yes	No	No
2020	Ceskova, E	Pharmacological strategies for the management of comorbid depression and schizophrenia	Introduction: Depressive symptoms may occur in any phase of schizophrenia and can have far-reaching consequences. Areas covered: The author focuses on recent reviews and meta-analyses dealing with the prevalence, importance, etiopathogenesis, and pharmacotherapy of comorbid depression and schizophrenia. Depressive symptoms in acute episodes may improve in parallel with psychosis due to antipsycho…	No	Yes	Yes	Yes	No	No
2015	Cetin, M	Treatment of schizophrenia: Past, present and future		No	No	0	0	0	0
1996	Chabrol, H; Bonnet, D; Roge, B	Psychopharmacology in autism	Results of recent studies in pharmacotherapy in autism are presented. Haloperidol, fenfluramine and naltrexone have been the most extensively studied drugs in systematic research. Haloperidol appeared to decrease levels of hyperactivity, stereotypics, emotional lability but also abnormal object relations and social withdrawal. However, the therapeutic effect was generally modest and long term adm…	No	Yes	Yes	Yes	No	No
2010	Chahine, L M; Acar, D; Chemali, Z	The elderly safety imperative and antipsychotic usage	Behavioral and psychotic symptoms are common problems in older adults, and as the population ages, understanding the benefits and risks of antipsychotic usage is increasingly important. In this age group, psychotic symptoms may occur in patients with dementia or as part of schizophrenia, mood disorders, delirium, or delusional disorder. Various antipsychotics have been studied in older adults wit…	No	Yes	Yes	Yes	No	No
2007	Chakrabarti, A; Whicher, E; Morrison, M; Douglas-Hall, P	'As required' medication regimens for seriously mentally ill people in hospital	Background: Drugs used to treat psychotic illnesses may take weeks to be effective. In the interim, additional 'as required' doses of medication can be used to calm patients in psychiatric wards. The practice is widespread with 20% - 50% of people on acute psychiatric wards receiving at least one 'as required' dose of psychotropic medication during their admission. Objectives: To compare the effe…	No	Yes	Yes	Yes	No	No
2015	Chan, J Y C; Hirai, H W; Tsoi, K K F	Can computer-assisted cognitive remediation improve employment and productivity outcomes of patients with severe mental illness? A meta-analysis of prospective controlled trials	Background: Computer-assisted cognitive remediation (CACR) has been demonstrated to enhance cognition of patients with severe mental illness (SMI). Patients with improved cognitive skills may find it easier to be employed, and the ability to maintain employment is an important sign of recovery. Aim: To assess whether CACR is an effective method to enhance work-related outcomes in patients with SM…	No	Yes	Yes	Yes	Yes	Yes
2015	Chan, M K; Krebs, M O; Cox, D; Guest, P C; Yolken, R H; Rahmoune, H; Rothermundt, M; Steiner, J; Leweke, F M; van Beveren, N J M; Niebuhr, D W; Weber, N S; Cowan, D N; Suarez-Pinilla, P; Crespo-Facorro, B; Mam-Lam-Fook, C; Bourgin, J; Wenstrup, R J; Kaldate, R R; Cooper, J D; Bahn, S	Development of a blood-based molecular biomarker test for identification of schizophrenia before disease onset	Recent research efforts have progressively shifted towards preventative psychiatry and prognostic identification of individuals before disease onset. We describe the development of a serum biomarker test for the identification of individuals at risk of developing schizophrenia based on multiplex immunoassay profiling analysis of 957 serum samples. First, we conducted a meta-analysis of five indep…	No	Yes	Yes	Yes	No	No
2017	Chan, M.-S.; Chung, K.-F.; Yung, K.-P.; Yeung, W.-F.	Sleep in schizophrenia: A systematic review and meta-analysis of polysomnographic findings in case-control studies	Polysomnographic studies have been performed to examine the sleep abnormalities in schizophrenia, but the results are inconsistent. An updated systematic review, meta-analysis, and moderator analysis was conducted. Major databases were searched without language restriction from 1968 to January 2014. Data were analyzed using the random-effects model and summarized using the Hedges's g. Thirty-one …	No	Yes	Yes	Yes	No	Yes
2020	Chan, R F; Turecki, G; Shabalin, A A; Guintivano, J; Zhao, M; Xie, L Y; van Grootheest, G; Kaminsky, Z A; Dean, B; Penninx, B.W.J.H.; Aberg, K A; van den Oord, E.J.C.G.	Cell Type–Specific Methylome-wide Association Studies Implicate Neurotrophin and Innate Immune Signaling in Major Depressive Disorder	Background: We sought to characterize methylation changes in brain and blood associated with major depressive disorder (MDD). As analyses of bulk tissue may obscure association signals and hamper the biological interpretation of findings, these changes were studied on a cell type–specific level. Methods: In 3 collections of human postmortem brain (n = 206) and 1 collection of blood samples (N = 1…	No	Yes	Yes	No	No	No
2001	Chang, B.-H.; Waternaux, C; Lipsitz, S	Meta-analysis of binary data: Which within study variance estimate to use?	We applied a mixed effects model to investigate between- and within-study variation in improvement rates of 180 schizophrenia outcome studies. The between-study variation was explained by the fixed study characteristics and an additional random study effect. Both rate difference and logit models were used. For a binary proportion outcome pi with sample size ni in the ith study, (p̂i(1 - p̂i)ni)-1…	No	Yes	Yes	Yes	No	Yes
2020	Chang, C H; Lin, C H; Liu, C Y; Chen, S J; Lane, H Y	Efficacy and cognitive effect of sarcosine (N-methylglycine) in patients with schizophrenia: A systematic review and meta-analysis of double-blind randomised controlled trials	Background: Sarcosine (N-methylglycine), a type 1 glycine transporter inhibitor (GlyT1), has shown therapeutic potential for treating schizophrenia; however, studies have reported conflicting results. This meta-analysis aimed to explore the efficacy and cognitive effect of sarcosine for schizophrenia. Methods: In this study, PubMed, Cochrane Systematic Reviews, and Cochrane Collaboration Central …	No	Yes	Yes	Yes	No	Yes
2015	Chang, Ying-Tzu; Lee, Ling-Ling	The effectiveness of compliance therapy on drug attitude among schizophrenic patients: a systematic review.	BACKGROUND: Schizophrenia is one of the most severe mental illnesses. Studies have found that 25% to 80% of all schizophrenic patients are non-compliant in medication-taking. Non-compliance of medication-taking is associated with higher readmission rates that result from relapses. Compliance therapy has been developed to modify negative beliefs toward medication and aims to improve drug attitude …	No	Yes	Yes	Yes	Yes	No
2015	Chaudhry, I B; Husain, N; Rahman, R U; Husain, M O; Hamirani, M M; Kazmi, A; Baig, S; Haddad, P M; Buch, M H; Qureshi, I; Mehmood, N; Kiran, T; Fu, B; Afsar, S; Deakin, B	A randomised double-blind placebo-controlled 12-week feasibility trial of methotrexate added to treatment as usual in early schizophrenia: study protocol for a randomised controlled trial	Background: Methotrexate is a commonly used anti-inflammatory and immunosuppressive drug. There is growing evidence that inflammatory processes are involved in the pathogenesis of schizophrenia. In our recent randomised double-blind placebo-controlled clinical trial in Pakistan and Brazil, the addition of minocycline (antibiotic and anti-inflammatory drug) for 1 year to treatment as usual reduced…	No	Yes	Yes	Yes	No	No
2006	Chaves, A C; Seeman, M V	Sex selection bias in schizophrenia antipsychotic trials	The sex prevalence of schizophrenia is approximately equal, and yet clinical trials of new therapeutic drugs have been conducted, for the most part, with male participants. The authors reviewed the percentage of women in schizophrenia clinical trials of the new "atypical" antipsychotic medications. MEDLINE and Cochrane databases were searched for English-language randomized controlled trials invo…	No	Yes	Yes	Yes	No	No
1999	Cheine, M V; Wahlbeck, K; Rimón, R	Pharmacological treatment of schizophrenia resistant to first-line treatment: A critical systematic review and meta-analysis	Schizophrenia resistance to conventional antipsychotics is a common phenomenon. In 5-25% of cases, satisfactory treatment response is not achieved, and intolerance to conventional antipsychotics occurs in 5-20% of patients. Numerous reasons for refractoriness have been proposed. However, up to now only a few pharmacological agents have been found useful in the treatment of schizophrenia resistant…	No	Yes	Yes	Yes	No	Yes
2019	Chellappa, S A; Pathak, A K; Sinha, P; Jainarayanan, A K; Jain, S; Brahmachari, S K	Meta-analysis of genomic variants and gene expression data in schizophrenia suggests the potential need for adjunctive therapeutic interventions for neuropsychiatric disorders	Schizophrenia (SZ) is a debilitating mental illness with a multigenic aetiology and significant heritability. Despite extensive genetic studies, the molecular aetiology has remained enigmatic. A recent systems biology study suggested a protein–protein interaction network for SZ with 504 novel interactions. The onset of psychiatric disorders is predominant during adolescence, often accompanied by …	No	Yes	Yes	Yes	No	Yes
2015	Chen, H; Tu, J; Ni, P; Zhang, W; Xu, L	COMT genetic variation and clinical response to antipsychotic drug treatment: A Meta-analysis	Objective: To examine the relationship between COMT polymorphisms and the response to antipsychotic drugs, and then provide a basis for personalized medicine of antipsychotic drugs. Methods: We performed a systematic search from PubMed, Embase, Cochrane Library, CBM, CNKI, VIP and Wanfang database for eligible studies. Stata 12.0 was used for Meta-analysis after evaluating the quality of studies …	No	Yes	Yes	No	No	Yes
2015	Chen, L.-F.; Liu, J; Zhang, J; Lu, X.-Q.	Non-pharmacological interventions for caregivers of patients with schizophrenia: A meta-analysis	It has been estimated that about 50-80% of patients with schizophrenia live with or closely contact with their caregivers, and rely on them for housing, and emotional and financial supports. Caregiving experience is usually described as stressful for their caregivers. Non-pharmacological interventions seem to be beneficial to improving life quality. However, there is still no meta-analysis focuse…	No	Yes	Yes	Yes	Yes	Yes
2021	Chen, X; Htet, Z M; López-Alfonzo, E; Martin, A; Walters, K J	Proteasome interaction with ubiquitinated substrates: from mechanisms to therapies	The 26S proteasome is responsible for regulated proteolysis in eukaryotic cells. Its substrates are diverse in structure, function, sequence length, and amino acid composition, and are targeted to the proteasome by post-translational modification with ubiquitin. Ubiquitination occurs through a complex enzymatic cascade and can also signal for other cellular events, unrelated to proteasome-catalyz…	No	Yes	Yes	No	No	No
2015	Chen, Xichuang; Hong, Yuan; Zheng, Panpan	Efficacy and safety of extract of Ginkgo biloba as an adjunct therapy in chronic schizophrenia: A systematic review of randomized, double-blind, placebo-controlled studies with meta-analysis.	Our study was to review and evaluate the efficacy and safety of extract of Gb (EGb) as an adjuvant therapy to antipsychotics in chronic schizophrenia treatment. We searched Pubmed/Medline, Embase, PsycINFO, the Cochrane library, and especially the Chinese periodical databases. Finally, eight randomized, double-blind, placebo-controlled trials (RCTs) of 1033 patients were enrolled, with 571 cases …	No	Yes	Yes	Yes	No	Yes
2021	Cheng, Y.-S.; Tseng, P.-T.; Wu, Y.-C.; Tu, Y.-K.; Wu, C.-K.; Hsu, C.-W.; Lei, W.-T.; Li, D.-J.; Chen, T.-Y.; Stubbs, B; Carvalho, A F; Liang, C.-S.; Yeh, T.-C.; Chu, C.-S.; Chen, Y.-W.; Lin, P.-Y.; Wu, M.-K.; Sun, C.-K.	Therapeutic benefits of pharmacologic and nonpharmacologic treatments for depressive symptoms after traumatic brain injury: A systematic review and network meta-analysis	Background: Depression is a common morbidity after traumatic brain injury. This network meta-analysis investigated the efficacy and tolerability of pharmacologic and nonpharmacologic interventions for depression after traumatic brain injury. Methods: We extracted randomized controlled trials examining pharmacologic or nonpharmacologic interventions with placebo-or active-controlled designs from P…	No	Yes	Yes	No	No	Yes
2021	Chhagan, U; Ntlantsana, V; Tomita, A; Chiliza, B; Paruk, S	The Dual Burden of HIV Infection and First-Episode Psychosis in Africa: A Systematic Review and Meta-Analysis	A systematic review and meta-analysis was conducted to synthesize data on HIV prevalence in individuals with first-episode psychosis (FEP) and to provide an overview of the association of HIV with clinical variables of FEP. Electronic databases were searched for quantitative studies published from January 1986 to November 2019. Meta-analyses were undertaken to calculate the pooled HIV/FEP proport…	No	Yes	Yes	No	No	Yes
2012	Chiappedi, M; de Vincenzi, S; Bejor, M	Nutraceuticals in psychiatric practice	Nutraceuticals can be defined as food components or active principles present in aliments which have positive effects for health and quality of life, including preventing or treating disorders. Herbal and "natural" food supplements are increasingly used to treat different psychiatric disorders, often as "self-prescribed" therapies. With factors such as chronic illness, poor health, emotional dist…	No	Yes	Yes	No	No	No
2019	Chien, W T; Clifton, A V; Zhao, S; Lui, S	Peer support for people with schizophrenia or other serious mental illness	Background Peer support provides the opportunity for peers with experiential knowledge of a mental illness to give emotional, appraisal and informational assistance to current service users, and is becoming an important recovery-oriented approach in healthcare for people with mental illness. Objectives To assess the effects of peer-support interventions for people with schizophrenia or other seri…	No	Yes	Yes	Yes	Yes	Yes
2013	Chien, W T; Lui, S; Clifton, A V	Peer support for schizophrenia	This is the protocol for a review and there is no abstract. The objectives are as follows: To assess the effects of peer-support interventions for people with schizophrenia or schizophrenia-like disorders in the community, compared to standard care and other psychosocial interventions. © 2013 The Cochrane Collaboration.	No	No	0	0	0	0
2020	Chien, W T; Ma, C F; Bressington, D; Suen, L K P	Family-based interventions versus standard care for people with schizophrenia	This is a protocol for a Cochrane Review (Intervention). The objectives are as follows:. To assess the effects of family-based interventions for people with schizophrenia or schizophrenia-like disorders, when compared to standard care. Copyright © 2020 The Cochrane Collaboration. Published by John Wiley & Sons, Ltd.	No	Yes	Yes	Yes	Yes	No
2019	Ching, Christopher	Large-scale neuroimaging studies of psychiatric disorders: Harnessing the power of the enigma consortium	Coordinated, large-scale efforts to study brain disorders are rare, with most neuroimaging studies collecting fewer than 100 study participants. Neuroimaging research is one of many biomedical fields that have suffered from low study power and reproducibility. Genetic variation and psychiatric disorders confer subtle effects on markers of brain structure and function, further complicating the dis…	No	Yes	Yes	Yes	No	No
2019	Cho, M; Lee, T Y; Kwak, Y B; Yoon, Y B; Kim, M; Kwon, J S	Adjunctive use of anti-inflammatory drugs for schizophrenia: A meta-analytic investigation of randomized controlled trials	Objective: Recent evidence suggests that adjuvant anti-inflammatory agents could improve the symptoms of patients with schizophrenia. However, the effects of the adjuvant anti-inflammatory agents on cognitive function, general functioning and side effects have not yet been systematically investigated. The present meta-analysis aimed to explore the effects of anti-inflammatory agents in patients w…	No	Yes	Yes	Yes	No	Yes
2016	Cho, S.-E.; Na, K.-S.; Cho, S.-J.; Kang, S G	Low D-serine levels in schizophrenia: A systematic review and meta-analysis	An increasing amount of evidence indicates that D-serine, a potent and selective endogenous coagonist of the N-methyl-D-aspartate receptor (NMDAR), is efficacious in the treatment of schizophrenia. Although the therapeutic efficacy of D-serine supplementation is based on the D-serine deficit and NMDAR hypofunction hypothesis, it has not been confirmed whether D-serine levels are decreased in pati…	No	Yes	Yes	Yes	No	Yes
2015	Choi, Yun-Jung	Efficacy of adjunctive treatments added to olanzapine or clozapine for weight control in patients with schizophrenia: a systematic review and meta-analysis.	OBJECTIVES: This study was conducted to review systematically adjunctive treatments for weight reduction in patients with schizophrenia and compare efficacies of clinical trials through meta-analysis, so as to provide effective clinical guideline regarding weight control for patients taking atypical antipsychotics. METHODS: Candidate clinical trials were identified through searching the Cochrane …	No	Yes	Yes	Yes	No	Yes
2007	Chouinard, S; Sepehry, A A; Stip, E	Oral cholinesterase inhibitor add-on therapy for cognitive enhancement in schizophrenia: A quantitative systematic review, part I	Rationale: Cognitive impairment in schizophrenia is associated with outcomes affecting social function and vocational performance. Cognitive enhancement is thus recognized as fundamental in the treatment of schizophrenia. Some clinical trials have used acetylcholinesterase inhibitors (AChEIs) add-on therapy to test the cognitive-enhancing effects of these kinds of medication, which is usually pre…	No	Yes	Yes	Yes	No	Yes
2020	Chow, C L; Kadouh, N K; Bostwick, J; VandenBerg, A M	Akathisia and Newer Second-Generation Antipsychotic Drugs: A Review of Current Evidence	Akathisia continues to present a significant challenge in clinical practice. As a class, so-called atypical, or second-generation, antipsychotics (SGAs) are the mainstay of treatment for schizophrenia and are commonly used to treat mood disorders. These medications have traditionally been distinguished from first-generation antipsychotics by their lowered risk of extrapyramidal side effects (EPS)…	No	Yes	Yes	Yes	No	No
2018	Chu, K Y; Huang, C Y; Ouyang, W C	Does Chinese calligraphy therapy reduce neuropsychiatric symptoms: a systematic review and meta-analysis	Background: There are currently no systematic reviews or meta-analyses of Chinese calligraphy therapy (CCT) to reduce neuropsychiatric symptoms. The aim of this systematic review and meta-analysis was to explore the efficacy of CCT for people with neuropsychiatric symptoms. Methods: We searched Chinese and English databases, including the Cochrane Central Register of Controlled Trials and Wanfang…	No	Yes	Yes	Yes	Yes	Yes
2005	Chua, W L; de Izquierdo, S A; Kulkarni, J; Mortimer, A	Estrogen for schizophrenia.	BACKGROUND: In terms of clinical outcomes, women with schizophrenia seem to fare better then men, but appear more vulnerable to psychotic illness in the period after birth and menopause. As these vulnerable periods to psychosis are associated with estrogen withdrawal, this hormone has been proposed as a treatment for schizophrenia. OBJECTIVES: To evaluate the clinical effects of estrogens alone o…	No	Yes	Yes	Yes	No	Yes
2004	Chue, P S; D'Hoore, P; Ramstack, J M	Sustained drug delivery optimizes long-term treatment of patients with schizophrenia	Chronic disorders such as schizophrenia require long-term treatment programs in order to maintain patients at the lowest level of symptomatology, reduce the likelihood of psychotic relapse, and support achievement of remission and recovery. Evidence suggests that treatment with long-acting injectable antipsychotics reduces the impact of partial compliance and provides predictable release of medic…	No	Yes	Yes	Yes	No	No
2009	Cichon, Sven; Craddock, Nick; Daly, Mark; Faraone, Stephen V; Gejman, Pablo V; Kelsoe, John; Lehner, Thomas; Levinson, Douglas F; Moran, Audra; Sklar, Pamela; Sullivan, Patrick F	Genomewide association studies: history, rationale, and prospects for psychiatric disorders.	OBJECTIVE: The authors conducted a review of the history and empirical basis of genomewide association studies (GWAS), the rationale for GWAS of psychiatric disorders, results to date, limitations, and plans for GWAS meta-analyses. METHOD: A literature review was carried out, power and other issues discussed, and planned studies assessed. RESULTS: Most of the genomic DNA sequence differences betw…	No	Yes	Yes	Yes	No	No
2005	Cipriani, A; Pretty, H; Hawton, K; Geddes, J R	Lithium in the prevention of suicidal behavior and all-cause mortality in patients with mood disorders: A systematic review of randomized trials	Objective: Observational studies suggest that long-term lithium treatment has a strong antisuicidal effect in mood disorders, but it is uncertain whether this association is a genuine therapeutic effect or is due to confounding factors in nonrandomized studies. The authors conducted a systematic review and meta-analysis of randomized trials to investigate the effect of lithium, compared to placeb…	No	Yes	Yes	Yes	No	No
2006	Cipriani, A; Rendell, J M; Geddes, J R	Haloperidol alone or in combination for acute mania.	BACKGROUND: The main objectives in treating mania are to control dangerous behaviour, reduce suicide, produce appropriate acute sedation and shorten the episode of mood disturbance. Among different drugs, haloperidol has for many years been used in treating psychotic patients, but it has a troublesome side effect profile. OBJECTIVES: To assess the effects of haloperidol for the treatment of mania…	No	Yes	Yes	Yes	No	No
2021	Cirone, C; Secci, I; Favole, I; Ricci, F; Amianto, F; Davico, C; Vitiello, B	What do we know about the long-term course of early onset bipolar disorder? A review of the current evidence	Aim: Early onset of psychopathology is often an index of a more severe clinical course and worse prognosis. This review examined the course of bipolar disorder (BD) with onset in childhood and adolescence, with a focus on persistence of symptoms, severity of illness, comorbidity, and functional impairment. Methods: The databases of PubMed, Embase, and PsycInfo were systematically searched for pub…	No	Yes	Yes	No	No	No
2006	Citrome, L	A review of aripiprazole in the treatment of patients with schizophrenia or bipolar I disorder	Aripiprazole has been approved by regulatory agencies for the treatment of schizophrenia and bipolar I disorder. Although it is a dopamine partial agonist, it also has substantial binding affinity for the serotonin 5HT2A receptor. Several double-blind randomized clinical trials have established the efficacy and tolerability of aripiprazole within the dose range of 10-30mg/day for schizophrenia, a…	No	Yes	Yes	Yes	No	No
2009	Citrome, L	Using oral ziprasidone effectively: The food effect and dose-response	Ziprasidone is a newer "atypical" or "secondgeneration" antipsychotic. Oral ziprasidone (zipras idone hydrochlor ide) has been approved by the US Food and Drug Administration (FDA) for the treatment of schizophrenia, and acute manic or mixed episodes associated with bipolar disorder (with or without psychotic features). Comparisons with other second-generation antipsychotics in meta-analyses reve…	No	Yes	Yes	Yes	No	No
2007	Citrome, L	The effectiveness criterion: Balancing efficacy against the risks of weight gain	The decision to stay with a treatment or switch to a different one depends on the balance between overall effectiveness, efficacy, and tolerability. One of the challenges with antipsychotic medication treatment of serious mental illness is the risk of weight gain, which can be considerable for some patients. This article reviews the issue of weight gain associated with antipsychotics and places i…	No	Yes	Yes	Yes	No	No
2013	Citrome, L	A review of the pharmacology, efficacy and tolerability of recently approved and upcoming oral antipsychotics: An evidence-based medicine approach	Evidence-based medicine (EBM) is a broad concept, but the key elements include the incorporation of clinical judgment (which requires clinical experience) together with relevant scientific evidence while remaining mindful of the individual patient's values and preferences. Using the framework and philosophy of EBM, this systematic review summarizes the pharmacology, efficacy, and tolerability of …	No	Yes	Yes	No	No	No
2013	Citrome, L	New second-generation long-acting injectable antipsychotics for the treatment of schizophrenia	Long-acting injectable (depot) antipsychotics are one approach in the management of individuals with schizophrenia. Since the introduction of risperidone long-acting injection in 2003, three additional second-generation antipsychotics have become available in a long-acting injectable formulation: paliperidone, olanzapine and aripiprazole. Although these different depot options can help with adher…	No	Yes	Yes	Yes	No	No
2012	Citrome, L	A systematic review of meta-analyses of the efficacy of oral atypical antipsychotics for the treatment of adult patients with schizophrenia	Introduction: Meta-analyses are a convenient way for clinicians and researchers to review data regarding different interventions. Meta-analyses can overcome many of the limitations of individual studies, namely the power to detect differences, and help resolve the results of inconsistent studies. Areas covered: This paper is a review of meta-analyses of oral atypical antipsychotics for the treatm…	No	Yes	Yes	Yes	No	No
2002	Citrome, L; Volavka, J	Optimal dosing of atypical antipsychotics in adults: A review of the current evidence	This review describes dosing strategies used to optimize the beneficial effects of atypical antipsychotic medications. Differences between manufacturers' recommended dosing and actual clinical practice are reconciled using evidence from pivotal double-blind randomized registration studies, other randomized clinical trials, case series, and case reports. With clozapine and perhaps olanzapine, plas…	No	Yes	Yes	No	No	No
1998	Clark, A F; Lewis, S W	Treatment of schizophrenia in childhood and adolescence	This paper reviews the management of schizophrenia occurring during childhood and adolescence. It considers the clinical features of the disorder particular to its early onset before providing a practical framework for assessment and treatment based upon a critical review of the available literature. A multi-modal approach to treatment encompassing the individual and their family is adopted with …	No	Yes	Yes	Yes	Yes	No
2016	Clark, C M	Psychosocial treatments for schizophrenia: An evaluation of theoretically divergent treatment paradigms, and their efficacy	General Purpose: This paper chronologically examines four theoretically divergent psychosocial treatments for schizophrenia, each intended to augment pharmacological treatment. The goal is to familiarize readers with a sample of well-established psychosocial treatments to provide an enhanced perspective on newer and future psychosocial treatments for schizophrenia. Clinical implications and futur…	No	Yes	Yes	Yes	Yes	No
2020	Clark, R L	Teratogen update: Malaria in pregnancy and the use of antimalarial drugs in the first trimester	Malaria is a particular problem in pregnancy because of enhanced sensitivity, the possibility of placental malaria, and adverse effects on pregnancy outcome. Artemisinin-containing combination therapies (ACTs) are the most effective antimalarials known. WHO recommends 7-day quinine therapy for uncomplicated Plasmodium falciparum malaria in the first trimester despite the superior tolerability and…	No	Yes	Yes	No	No	No
2020	Clark, S D; Van Snellenberg, J X; Lawson, J M; Abi-Dargham, A	Opioid antagonists are associated with a reduction in the symptoms of schizophrenia: a meta-analysis of controlled trials	Current treatments for the symptoms of schizophrenia are only effective for positive symptoms in some individuals, and have considerable side effects that impact compliance. Thus, there is a need to investigate the efficacy of other compounds in treating both positive and negative symptoms. We conducted a meta-analysis of English language placebo-controlled clinical trials of naloxone, naltrexone…	No	Yes	Yes	Yes	No	Yes
2016	Clarke, G; DeBar, L L; Pearson, J A; DIckerson, J F; Lynch, F L; Gullion, C M; Leo, M C	Cognitive behavioral therapy in primary care for youth declining antidepressants: A randomized trial	BACKGROUND AND OBJECTIVE: Health care providers have few alternatives for youth depression other than antidepressants. We examined whether brief cognitive behavioral therapy (CBT) is a viable alternative in primary care. METHODS: A total of 212 adolescents aged 12 to 18 with major depression who had recently declined or quickly discontinued new antidepressant treatment were randomized to selfsele…	No	Yes	Yes	No	Yes	No
2015	Clarke, L A; Botelho, H M; Sousa, L; Falcao, A O; Amaral, M D	Transcriptome meta-analysis reveals common differential and global gene expression profiles in cystic fibrosis and other respiratory disorders and identifies CFTR regulators	A meta-analysis of 13 independent microarray data sets was performed and gene expression profiles from cystic fibrosis (CF), similar disorders (COPD: chronic obstructive pulmonary disease, IPF: idiopathic pulmonary fibrosis, asthma), environmental conditions (smoking, epithelial injury), related cellular processes (epithelial differentiation/regeneration), and non-respiratory "control" conditions…	No	Yes	Yes	Yes	No	Yes
2017	Claxton, M; Onwumere, J; Fornells-Ambrojo, M	Do Family Interventions Improve Outcomes in Early Psychosis? A Systematic Review and Meta-Analysis	Family interventions for psychosis (FIp) are effective in reducing service user relapse and carer distress in people with schizophrenia-spectrum conditions. Several treatment and best practice guidelines recommend FIp for all people with schizophrenia. However, outcome findings in relation to early psychosis groups have been inconsistent. The current paper reports a systematic review and meta-ana…	No	Yes	Yes	Yes	Yes	Yes
2022	Cohen-Chazani, Y; Lavidor, M; Gilboa-Schechtman, E; Roe, D; Hasson-Ohayon, I	Meta-Analysis of the Effect of Psychotherapy in an Inpatient Setting: Examining the Moderating Role of Diagnosis and Therapeutic Approach	Objective: The current meta-analysis investigates the efficacy of psychotherapy during psychiatric hospitalization and examines the moderating role of diagnosis and therapeutic approach. Methods: We conducted systematic searches in literature databases, including PubMed, PsycInfo, and Google Scholar. In total, 37 samples were included for the meta-analysis with a total of 4,443 patients. The prim…	No	Yes	Yes	No	Yes	Yes
2022	Cohen, B M; Singh, T; Öngür, D; Konstantin, G E; Gardner, M E	Clinical phenotypes of five patients with psychotic disorders carrying rare schizophrenia-associated loss-of-function variants	The Schizophrenia Exome Meta-Analysis (SCHEMA) consortium identified 10 genes in which loss-of-function (LoF) variants are highly associated with schizophrenia (SZ). In a well-characterized sample of 988 patients with psychotic disorders, we investigated whether patients bearing a SCHEMA variant presented with unusual or unique signs, symptoms, or course of illness. We identified 5 patients who c…	No	Yes	Yes	Yes	No	No
2017	Cohen, D	Clozapine and Gastrointestinal Hypomotility	Gastrointestinal hypomotility (GIH) is an under-reported but highly prevalent and potentially dangerous side effect of clozapine. In a comprehensive meta-analysis of clozapine-treated patients, the prevalence of GIH was 32%. In general, GIH has consistently been reported to have a negative impact on quality of life, and there is no reason to believe this will be different in clozapine-treated pat…	No	Yes	Yes	Yes	No	No
2019	Colijn, M A; Ismail, Z	Clinically Relevant Anti-Neuronal Cell Surface Antibodies in Schizophrenia Spectrum Disorders	Schizophrenia is a phenotypically heterogeneous and poorly understood disorder. While its etiology is likely multifactorial, immune system dysfunction has increasingly been implicated in its development. As hallucinations and delusions occur frequently and prominently in autoimmune encephalitis (AE), numerous studies have sought to determine whether a small subset of individuals diagnosed with sc…	No	Yes	Yes	Yes	No	No
2005	Coll, Royal Australian New Zealand; McGorry, P; Killackey, E; Lambert, T; Lambert, M; Jackson, H; Codyre, D; James, N; Pantelis, C; Pirkis, J; Jones, P; Durie, M A; McGrath, J; McGlashan, T; Malla, A; Farhall, J; Hermann, H; Hocking, B	Royal Australian and New Zealand College of Psychiatrists clinical practice guidelines for the treatment of schizophrenia and related disorders	Background: The Royal Australian and New Zealand College of Psychiatrists is co-ordinating the development of clinical practice guidelines (CPGs) in psychiatry, funded under the National Mental Health Strategy (Australia) and the New Zealand Health Funding Authority. This paper presents CPGs for schizophrenia and related disorders. Over the past decade schizophrenia has become more treatable than…	No	Yes	Yes	Yes	Yes	No
2021	Collins, D	Preventing hospital readmission through better medication continuity after hospital discharge		No	No	0	0	0	0
1991	Collins, E J; Hogan, T P; Desai, H	Measurement of therapeutic response in schizophrenia. A critical survey	A recurrent criticsm of measurement in schizophrenia research is that symptom suppression is overemphasized as the sole criterion measure of treatment effectiveness, to the neglect of other endpoints, such as the quality of life and subjective experience of the patient. This paper addresses the current status of response measures used in schizophrenia therapeutics. A computer literature search of…	No	Yes	Yes	Yes	Yes	No
2020	Commons, R J; Simpson, J A; Watson, J; White, N J; Price, R N	Estimating the Proportion of Plasmodium vivax Recurrences Caused by Relapse: A Systematic Review and Meta-Analysis	Plasmodium vivax and Plasmodium ovale form dormant liver hypnozoites that can reactivate weeks to months following initial infection. Malaria recurrences caused by relapses are an important cause of morbidity and source of transmission. To estimate the proportions of P. vivax malaria recurrences caused by relapses in different geographical locations, we systematically reviewed clinical efficacy s…	No	Yes	Yes	No	No	Yes
2011	Condray, R; Yao, J K	Cognition, dopamine and bioactive lipids in schizophrenia	Schizophrenia is a remarkably complex disorder with a multitude of behavioral and biological perturbations. Cognitive deficits are a core feature of this disorder, and involve abnormalities across multiple domains, including memory, attention, and perception. The complexity of this debilitating illness has led to a view that the key to unraveling its pathophysiology lies in deconstructing the cli…	No	Yes	Yes	Yes	No	No
2021	Conneely, M; McNamee, P; Gupta, V; Richardson, J; Priebe, S; Jones, J M; Giacco, D	Understanding Identity Changes in Psychosis: A Systematic Review and Narrative Synthesis	Background and Objective: Experiencing psychosis can be associated with changes in how people see themselves as individuals and in relation to others (ie, changes in their identity). However, identity changes receive little attention in treatment, possibly due to a lack of clarity or consensus around what identity change means in people with psychosis. We aimed to create a conceptual framework sy…	No	Yes	Yes	No	No	No
2021	Consortium, Psychiat Genomics; Schubert, K O; Thalamuthu, A; Amare, A T; Frank, J; Streit, F; Adl, M; Akula, N; Akiyama, K; Ardau, R; Arias, B; Aubry, J M; Backlund, L; Bhattacharjee, A K; Bellivier, F; Benabarre, A; Bengesser, S; Biernacka, J M; Birner, A; Marie-Claire, C; Cearns, M; Cervantes, P; Chen, H C; Chillotti, C; Cichon, S; Clark, S R; Cruceanu, C; Czerski, P M; Dalkner, N; Dayer, A; De…	Combining schizophrenia and depression polygenic risk scores improves the genetic prediction of lithium response in bipolar disorder patients	Lithium is the gold standard therapy for Bipolar Disorder (BD) but its effectiveness differs widely between individuals. The molecular mechanisms underlying treatment response heterogeneity are not well understood, and personalized treatment in BD remains elusive. Genetic analyses of the lithium treatment response phenotype may generate novel molecular insights into lithium's therapeutic mechanis…	No	Yes	Yes	Yes	No	Yes
2016	Contreras, N A; Lee, S; Tan, E J; Castle, D J; Rossell, S L	“How is cognitive remediation training perceived by people with schizophrenia? A qualitative study examining personal experiences”	Background: Meta-analytical findings have shown Cognitive Remediation (CR) effectiveness in augmenting cognitive and functional outcomes. Comparatively, a minimum amount of qualitative evidence has been reported to date. Aims: This study aimed to explore the subjective experience of participants undertaking a CR trial. Method: Twenty people with schizophrenia completed a questionnaire-facilitated…	No	Yes	Yes	Yes	Yes	No
1998	Cookson, R F; Huybrechts, K F	Risperidone: An assessment of its economic benefits in the treatment of schizophrenia	A variety of economic studies have been carried out in Europe, North America and Australia. Risperidone is dominant over haloperidol, providing both an improvement in patient benefit and decreasing direct medical costs. These effects are most marked in patients who continue risperidone treatment. Treatment failures need more study, but the costs of therapeutic trial are low enough to recommend ri…	No	Yes	Yes	Yes	No	No
1998	Cooper, S J; Ingram, R	Electroconvulsive therapy in current psychiatric practice	Convulsive therapy has been in use since 1934 and gained acceptance at that time as the only effective treatment for severe mental disorder. The development of effective drugs in the 1950s and of good clinical trial methodology during the 1960s led to increasing questioning of its place in treatment. This paper reviews the evidence from a number of well-conducted studies of the efficacy of ECT wh…	No	Yes	Yes	No	No	No
2012	Corbett, A; Smith, J; Creese, B; Ballard, C	Treatment of behavioral and psychological symptoms of Alzheimer's disease	Behavioral and psychological symptoms of dementia (BPSD) are frequent amongst people with Alzheimer's disease (AD) and other dementias, commonly confer risk to that person and others, and present a significant management challenge for clinicians. There is increasing evidence to support the value of simple psychological interventions and the treatment of pain as a first-line management strategy pr…	No	Yes	Yes	No	Yes	No
2007	Cordes, J; Arends, M; Mobascher, A; Brinkmeyer, J; Kornischka, J; Eichhammer, P; Klimke, A; Winterer, G; Agelink, M W	Potential clinical targets of repetitive transcranial magnetic stimulation treatment in schizophrenia	Despite the introduction of atypical antipsychotic drugs, treatment-resistant symptoms still represent a serious problem in schizophrenia. Currently, there is evidence from clinical studies suggesting that treatment with repetitive transcranial magnetic stimulation (rTMS) may improve schizophrenia symptoms. Our review provides an overview of clinical rTMS studies in schizophrenic patients. A syst…	No	Yes	Yes	Yes	No	No
2009	Cordes, J; Falkai, P; Guse, B; Hasan, A; Schneider-Axmann, T; Arends, M; Winterer, G; Wölwer, W; Sliman, E B; Ramacher, M; Schmidt-Kraepelin, C; Ohmann, C; Langguth, B; Landgrebe, M; Eichhammer, P; Frank, E; Burger, J; Hajak, G; Rietschel, M; Wobrock, T	Repetitive transcranial magnetic stimulation for the treatment of negative symptoms in residual schizophrenia: Rationale and design of a sham-controlled, randomized multicenter study	Current meta-analysis revealed small, but significant effects of repetitive transcranial magnetic stimulation (rTMS) on negative symptoms in patients with schizophrenia. There is a need for further controlled, multicenter trials to assess the clinical efficacy of rTMS on negative symptoms in schizophrenia in a larger sample of patients. The objective of this multicenter, randomized, sham-controll…	No	Yes	Yes	Yes	No	No
2021	Corfdir, C; Pignon, B; Szoke, A; Schurhoff, F	Accelerated telomere erosion in schizophrenia: A literature review	Schizophrenia is associated with a weighted average of 14.5 years of potential life lost according to a recent meta-analysis. This is partly explained by high rates of suicide and a high prevalence of non-psychiatric comorbidity (cardiovascular diseases, diabetes, cancers ...). However, all these causes could not fully explain the loss of life expectancy in people suffering from schizophrenia. Li…	No	Yes	Yes	Yes	No	No
2019	Corponi, F; Fabbri, C; Bitter, I; Montgomery, S; Vieta, E; Kasper, S; Pallanti, S; Serretti, A	Novel antipsychotics specificity profile: A clinically oriented review of lurasidone, brexpiprazole, cariprazine and lumateperone	Second generation antipsychotics (SGAs) are effective options in the treatment of schizophrenia and mood disorders, each with characteristic efficacy and safety features. In order to optimize the balance between efficacy and side effects, it is of upmost importance to match compound specificity against patient clinical profile. As the number of SGAs increased, this review can assist physicians in…	No	Yes	Yes	Yes	No	No
2011	Correard, N; Mazzola-Pomietto, P; Elissalde, S N; Viglianese-Salmon, N; Fakra, E; Azorin, J M	What perspectives for cognitive remediation in schizophrenia ?	Cognitive deficits are routinely evident in schizophrenia, and are of sufficient magnitude to influence functional outcomes in work, social functioning and illness management. Cognitive remediation is an evidenced-based non-pharmacological treatment for the neurocognitive deficits seen in schizophrenia. Narrowly defined, cognitive remediation is a set of cognitive drills or compensatory intervent…	No	Yes	Yes	Yes	Yes	No
2020	Correll, C U	Pharmacotherapy of schizophrenia	Background Schizophrenia is a severe psychiatric disorder with variable therapeutic responses, the etiology and pathophysiology of which require further elucidation. Objective To review which pharmacological options are effective and safe and for which treatment goals in schizophrenia. Material and methods Narrative review of the pharmacological therapy of adults diagnosed with schizophrenia. Res…	No	Yes	Yes	Yes	No	No
2020	Correll, C U	Pharmakotherapie der Schizophrenie = Pharmacotherapy of schizophrenia	Background: Schizophrenia is a severe psychiatric disorder with variable therapeutic responses, the etiology and pathophysiology of which require further elucidation. Objective. To review which pharmacological options are effective and safe and for which treatment goals in schizophrenia. Material and methods: Narrative review of the pharmacological therapy of adults diagnosed with schizophrenia. …	Yes	0	0	0	0	0
2022	Correll, C U; Agid, O; Crespo-Facorro, B; de Bartolomeis, A; Fagiolini, A; Seppälä, N; Howes, O D	A Guideline and Checklist for Initiating and Managing Clozapine Treatment in Patients with Treatment-Resistant Schizophrenia	Treatment-resistant schizophrenia (TRS) will affect about one in three patients with schizophrenia. Clozapine is the only treatment approved for TRS, and patients should be treated as soon as possible to improve their chances of achieving remission. Despite its effectiveness, concern over side effects, monitoring requirements, and inexperience with prescribing often result in long delays that can…	No	Yes	Yes	Yes	No	No
2016	Correll, C U; Citrome, L; Haddad, P M; Lauriello, J; Olfson, M; Calloway, S M; Kane, J M	The use of long-acting injectable antipsychotics in Schizophrenia: Evaluating the evidence	Long-acting injectable antipsychotics (LAIs) are among the most effective treatments in psychiatry, yet they remain underutilized in clinical practice. Although LAIs are typically used to maintain treatment adherence in patients with chronic schizophrenia, recent research has suggested that they may also provide an effective treatment strategy for patients with early-phase or first-episode diseas…	No	Yes	Yes	Yes	No	No
2018	Correll, C U; Galling, B; Pawar, A; Krivko, A; Bonetto, C; Ruggeri, M; Craig, T J; Nordentoft, M; Srihari, V H; Guloksuz, S; Hui, C L M; Chen, E Y H; Valencia, M; Juarez, F; Robinson, D G; Schooler, N R; Brunette, M F; Mueser, K T; Rosenheck, R A; Marcy, P; Addington, J; Estroff, S E; Robinson, J; Penn, D; Severe, J B; Kane, J M	Comparison of early intervention services vs treatment as usual for early-phase psychosis: A systematic review, meta-analysis, and meta-regression	IMPORTANCE The value of early intervention in psychosis and allocation of public resources has long been debated because outcomes in people with schizophrenia spectrum disorders have remained suboptimal. OBJECTIVE To compare early intervention services (EIS) with treatment as usual (TAU) for early-phase psychosis. DATA SOURCES Systematic literature search of PubMed, PsycINFO, EMBASE, and Clinical…	No	Yes	Yes	Yes	Yes	Yes
2016	Correll, C U; Maayan, L; Kane, J; De Hert, M; Cohen, D	Efficacy for psychopathology and body weight and safety of topiramate-antipsychotic cotreatment in patients with schizophrenia spectrum disorders: Results from a meta-analysis of randomized controlled trials	Objective: To meta-analyze the efficacy and tolerability of topiramateantipsychotic cotreatment in schizophrenia. Data Sources: PubMed/MEDLINE database were searched until September 5, 2015, using the keywords topiramate AND antipsych∗ OR neurolept∗ OR specific antipsychotic names. Study Selection: Randomized controlled trials (RCTs) of topiramateantipsychotic cotreatment versus placebo and ongoi…	No	Yes	Yes	Yes	No	Yes
2022	Correll, C U; Martin, A; Patel, C; Benson, C; Goulding, R; Kern-Sliwa, J; Joshi, K; Schiller, E; Kim, E	Systematic literature review of schizophrenia clinical practice guidelines on acute and maintenance management with antipsychotics	Clinical practice guidelines (CPGs) translate evidence into recommendations to improve patient care and outcomes. To provide an overview of schizophrenia CPGs, we conducted a systematic literature review of English-language CPGs and synthesized current recommendations for the acute and maintenance management with antipsychotics. Searches for schizophrenia CPGs were conducted in MEDLINE/Embase fro…	No	Yes	Yes	Yes	No	No
2017	Correll, C U; Rubio, J M; Inczedy-Farkas, G; Birnbaum, M L; Kane, J M; Leucht, S	Efficacy of 42 pharmacologic cotreatment strategies added to antipsychotic monotherapy in schizophrenia: Systematic overview and quality appraisal of the meta-analytic evidence	IMPORTANCE Limited treatment responses in schizophrenia prompted the testing of combining an antipsychotic drug treatment with a second psychotropic medication. A comprehensive evaluation of the efficacy of multiple medication combinations is missing. OBJECTIVE To summarize and compare the meta-analytically determined efficacy of pharmacologic combination strategies of antipsychotic drugs in adul…	No	Yes	Yes	Yes	No	No
2017	Correll, C U; Yu, X; Xiang, Y T; Kane, J M; Masand, P	Biological treatment of acute agitation or aggression with schizophrenia or bipolar disorder in the inpatient setting	BACKGROUND: Schizophrenia and bipolar disorders are chronic illnesses that commonly present with symptoms of acute agitation and aggression. These symptoms must be managed rapidly to prevent potential harm to the patient and others, including their caregivers, peers, and health care workers. A number of treatment options are available to clinicians to manage acute agitation and aggression, includ…	No	Yes	Yes	Yes	No	No
2021	Correll, Christoph U; Cortese, Samuele; Croatto, Giovanni; Monaco, Francesco; Krinitski, Damir; Arrondo, Gonzalo; Ostinelli, Edoardo G; Zangani, Caroline; Fornaro, Michele; Estradé, Andrés; Fusar-Poli, Paolo; Carvalho, Andre F; Solmi, Marco	Efficacy and acceptability of pharmacological, psychosocial, and brain stimulation interventions in children and adolescents with mental disorders: an umbrella review.	Top-tier evidence on the safety/tolerability of 80 medications in children/adolescents with mental disorders has recently been reviewed in this jour-nal. To guide clinical practice, such data must be combined with evidence on efficacy and acceptability. Besides medications, psychosocial inter-ventions and brain stimulation techniques are treatment options for children/adolescents with mental diso…	No	Yes	Yes	Yes	Yes	No
2009	Correll, Christoph U; Rummel-Kluge, Christine; Corves, Caroline; Kane, John M; Leucht, Stefan	Antipsychotic Combinations vs Monotherapy in Schizophrenia: A Meta-analysis of Randomized Controlled Trials	Context: Despite lacking evidence for its safety and efficacy, antipsychotic cotreatment is common in schizophrenia.Objective: To evaluate therapeutic and adverse effects of antipsychotic cotreatment vs monotherapy in schizophrenia.Data Sources: Cochrane Schizophrenia Group register and hand searches of relevant journals/conference proceedings.Study Selection: Randomized controlled trials compari…	No	Yes	Yes	Yes	No	Yes
2009	Correll, Christoph U; Rummel-Kluge, Christine; Corves, Caroline; Kane, John M; Leucht, Stefan	Antipsychotic combinations vs monotherapy in schizophrenia: a meta-analysis of randomized controlled trials.	CONTEXT: Despite lacking evidence for its safety and efficacy, antipsychotic cotreatment is common in schizophrenia. OBJECTIVE: To evaluate therapeutic and adverse effects of antipsychotic cotreatment vs monotherapy in schizophrenia. DATA SOURCES: Cochrane Schizophrenia Group register and hand searches of relevant journals/conference proceedings. STUDY SELECTION: Randomized controlled trials comp…	Yes	0	0	0	0	0
2012	Corvin, A; Donohoe, G; Hargreaves, A; Gallagher, L; Gill, M	The cognitive genetics of neuropsychiatric disorders	Classification in psychiatry is heavily dependent on clinical symptoms and illness course. This ignores the critical role that cognitive problems play in neuropsychiatric disorders affecting different domains across the lifespan, from ADHD and autism to schizophrenia and Alzheimers disease. At this point, it is unclear whether cognitive mechanisms are specific to disorders, whether multiple proce…	No	Yes	Yes	Yes	No	No
2016	Courtet, P; Giner, L; Seneque, M; Guillaume, S; Olie, E; Ducasse, D	Neuroinflammation in suicide: Toward a comprehensive model	Objectives. Suicidal behaviour (SB) entered the DSM-5, underlying a specific biological vulnerability. Then, recent findings suggested a possible role of the immune system in SB pathogenesis. The objective of this review is to present these main immune factors involved in SB pathogenesis. Methods. We conducted a review using Preferred Reporting Items for Systematic reviews and Meta-Analysis crite…	No	Yes	Yes	No	No	No
2017	Coyle, J T	Schizophrenia: Basic and clinical	Schizophrenia is a chronic severe mental disorder characterized by psychosis, cognitive impairments, and social and motivational deficits. It is associated with a progressive loss of cortical volume after onset of psychosis; nevertheless, cortical atrophy correlates with the cognitive impairments and the negative symptoms but not with the psychosis. The cortical atrophy is not primarily due to ne…	No	Yes	Yes	Yes	No	No
2010	Coyle, Joseph T; Balu, Darrick; Benneyworth, Michael; Basu, Alo; Roseman, Alexander	Beyond the dopamine receptor: novel therapeutic targets for treating schizophrenia.	All current drugs approved to treat schizophrenia appear to exert their antipsychotic effects through blocking the dopamine D2 receptor. Recent meta-analyses and comparative efficacy studies indicate marginal differences in efficacy of newer atypical antipsychotics and the older drugs, and little effects on negative and cognitive symptoms. This review integrates findings from postmortem, imaging,…	No	Yes	Yes	Yes	No	No
2013	Craig, M C	Should psychiatrists be prescribing oestrogen therapy to their female patients?	Some studies have indicated that oestrogen therapy may be beneficial in the treatment of a number of neuropsychiatric disorders. However, it has been suggested that psychiatrists fail to prescribe oestrogen therapy to their patients, as they are 'not aware of' or 'do not believe' studies supporting their use. This paper reappraises the putative role of hormone treatments, particularly oestrogen t…	No	Yes	Yes	No	No	No
2001	Craig, M; Abel, K	Prescribing for psychiatric disorders in pregnancy and lactation	The most recent Confidential Enquiry into the causes of maternal deaths during the perinatal period in England and Wales (1994-1996) revealed that psychological illness was at least as important as hypertensive disorders. It is therefore important for obstetricians to be aware of a variety of psychiatric conditions as well as the psychotropic medication prescribed and sequelae of continuation or …	No	Yes	Yes	No	No	No
2013	Cramer, H; Lauche, R; Klose, P; Langhorst, J; Dobos, G	Yoga for schizophrenia: A systematic review and meta-analysis	Background: The aim of this review was to systematically review and meta-analyze the effects of yoga on symptoms of schizophrenia, quality of life, function, and hospitalization in patients with schizophrenia.Methods: MEDLINE/Pubmed, Scopus, the Cochrane Library, PsycInfo, and IndMED were screened through August 2012. Randomized controlled trials (RCTs) comparing yoga to usual care or non-pharmac…	No	Yes	Yes	Yes	Yes	Yes
2017	Craske, Michelle G	Evaluation	Cognitive-behavioral therapy (CBT) is the most empirically supported psychotherapy. Meta-analyses of its effectiveness usually combine therapies that are mostly cognitive therapy in nature with ones that are more cognitive–behavioral in nature. A review of 16 meta-analyses evaluated CBT across a wide range of disorders (Butler, Chapman, Forman, & Beck, 2006): adult unipolar depression, adolescent…	No	Yes	Yes	Yes	Yes	No
2005	Crawford-Walker, C J; King, A; Chan, S	Distraction techniques for schizophrenia.	BACKGROUND: Distraction techniques are a form of coping strategies used in cognitive behavioural techniques. They may be of value as an adjunctive treatment for people with schizophrenia or schizophrenia-like illnesses. OBJECTIVES: To review the effects of distraction techniques for people with schizophrenia. SEARCH STRATEGY: We searched the Cochrane Schizophrenia Group's Register (October 2003),…	No	Yes	Yes	Yes	Yes	Yes
2021	Creech, S K; Pulverman, C S; Crawford, J N; Holliday, R; Monteith, L L; Lehavot, K; Olson-Madden, J; Kelly, U A	Clinical Complexity in Women Veterans: A Systematic Review of the Recent Evidence on Mental Health and Physical Health Comorbidities	A recent evidence map focused on women veterans underscored the limited number of articles published on mental health comorbid with physical health conditions in this population. The quality of this small body of research has yet to be evaluated. The aim of this systematic review was to evaluate and synthesize research published between 2008 and 2015 and identified in the Women Veterans’ Health R…	No	Yes	Yes	No	No	No
2019	Crespi, B J	Comparative psychopharmacology of autism and psychotic-affective disorders suggests new targets for treatment	The first treatments showing effectiveness for some psychiatric disorders, such as lithium for bipolar disorder and chlorpromazine for schizophrenia, were discovered by accident. Currently, psychiatric drug design is seen as a scientific enterprise, limited though it remains by the complexity of brain development and function. Relatively few novel and effective drugs have, however, been developed…	No	Yes	Yes	Yes	No	No
2021	Cristea, I A; Nechita, D M	Effective psychological interventions for relapse prevention in schizophrenia		No	No	0	0	0	0
1997	Crits-Christoph, Paul	Are All Short-Term Dynamic Therapies the Same?	Review of Models of Brief Psychodynamic Therapy: A Comparative Approach by Stanley B. Messer and C. Seth Warren (see record [rid]1995-98730-000[/rid]). Psychotherapists of all persuasions should find this volume by Messer and Warren extremely helpful in laying out the options for brief therapy from a psychodynamic point of view. Messer and Warren provide a compelling justification for the use of …	No	Yes	Yes	Yes	Yes	No
2017	Crockford, D; Addington, D	Canadian Schizophrenia Guidelines: Schizophrenia and Other Psychotic Disorders with Coexisting Substance Use Disorders	Objective: Persons with schizophrenia and other psychotic disorders frequently have coexisting substance use disorders that require modifications to treatment approaches for best outcomes. The objectives of this review were to identify evidence-based practices best practices that improve outcomes for individuals with schizophrenia and substance used disorders. Method: We reviewed guidelines that …	No	Yes	Yes	Yes	Yes	No
2005	Crome, I; Bloor, R	Substance misuse and psychiatric comorbidity in adolescents	Purpose of review: Many young people are misusing and becoming dependent on multiple substances (especially nicotine, alcohol, and cannabis), with a complex variety of psychological effects. Recent findings: Analysis of interactions between smoking, drinking, and cannabis use indicates that the relationship between substance use and psychiatric comorbidity is primarily explained by regular smokin…	No	Yes	Yes	No	No	No
2022	Cronemeyer, M; Schönfeldt-Lecuona, C; Gahr, M; Keller, F; Sartorius, A	Malignant catatonia: Severity, treatment and outcome–a systematic case series analysis	Objectives: Malignant catatonia (MC) is a rare, yet potentially life-threatening neuropsychiatric condition. Evidence on its therapy is weak, treatment recommendations are scarce and predominantly unprecise. The aim of this study was to compare the effectiveness of different MC treatment approaches regarding outcome and severity of MC. Methods: We conducted systematic searches for MC case reports…	No	Yes	Yes	No	No	No
2009	Croom, K F; Perry, C M; Plosker, G L	Mirtazapine: A review of its use in major depression and other psychiatric disorders	Mirtazapine (Remeron®, Zispin®) is a noradrenergic and specific serotonergic antidepressant (NaSSA) that is approved in many counties for use in the treatment of major depression. Monotherapy with mirtazapine 15-45mg/day leads to rapid and sustained improvements in depressive symptoms in patients with major depression, including the elderly. It is as effective as other antidepressants and may hav…	No	Yes	Yes	Yes	No	No
2022	Csehi, R; Dombi, Z B; Sebe, B; Molnár, M J	Real-Life Clinical Experience With Cariprazine: A Systematic Review of Case Studies	Background: The hierarchy of evidence coming from evidence-based medicine favors meta-analyses and randomized controlled trials over observational studies and clinical cases. Nonetheless, in the field of psychiatry, where conditions are much more complex, additional evidence coming from real-world clinical practice is necessary to complement data from these gold standards. Thus, in this systemati…	No	Yes	Yes	Yes	No	No
2022	Csulak, T; Hajnal, A; Kiss, S; Dembrovszky, F; Varju-Solymar, M; Sipos, Z; Kovacs, M A; Herold, M; Varga, E; Hegyi, P; Tenyi, T; Herold, R	Implicit Mentalizing in Patients With Schizophrenia: A Systematic Review and Meta-Analysis	Introduction: Mentalizing is a key aspect of social cognition. Several researchers assume that mentalization has two systems, an explicit one (conscious, relatively slow, flexible, verbal, inferential) and an implicit one (unconscious, automatic, fast, non-verbal, intuitive). In schizophrenia, several studies have confirmed the deficit of explicit mentalizing, but little data are available on non…	No	Yes	Yes	Yes	No	Yes
2021	Cugusi, L; Prosperini, L; Mura, G	Exergaming for Quality of Life in Persons Living with Chronic Diseases: A Systematic Review and Meta-analysis	Objective: To evaluate the evidence of effectiveness of exergame-based rehabilitative interventions on health-related quality of life (HRQoL) in persons with chronic diseases. Type: Systematic review and meta-analysis. Literature survey: Randomized and nonrandomized controlled trials of exergame rehabilitation interventions in populations with chronic diseases reporting HRQoL outcomes were identi…	No	Yes	Yes	No	Yes	Yes
2021	Cumming, P; Abi-Dargham, A; Gründer, G	Molecular imaging of schizophrenia: Neurochemical findings in a heterogeneous and evolving disorder	The past four decades have seen enormous efforts placed on a search for molecular markers of schizophrenia using positron emission tomography (PET) and single photon emission computed tomography (SPECT). In this narrative review, we cast a broad net to define and summarize what researchers have learned about schizophrenia from molecular imaging studies. Some PET studies of brain energy metabolism…	No	Yes	Yes	Yes	No	No
1996	Cunningham Owens, D G	Adverse Effects of Antipsychotic Agents: Do Newer Agents Offer Advantages?	Although antipsychotic drugs are effective in treating the so-called positive features of schizophrenia, between one-quarter and one-third of patients respond poorly. Furthermore, the incidence of adverse effects is high, especially those reflecting disruption of extrapyramidal function, and is a major source of non-compliance. There is a clear need for new compounds that are more efficacious and…	No	Yes	Yes	Yes	No	No
2006	Currier, G W; Medori, R	Orally versus intramuscularly administered antipsychotic drugs in psychiatric emergencies	High utilization of emergency services by patients at increased risk for agitation and aggression makes the determination of effective therapy a major concern of psychiatric care. Agitated and aggressive behavior needs to be treated rapidly and effectively to minimize the risk to both patients and staff. Traditionally, short-acting intramuscular (IM) formulations of conventional antipsychotic dru…	No	Yes	Yes	No	No	No
2020	Czobor, Pál; Bitter, István	Pharmacologic treatment of negative symptoms: Focus on efficacy	Treatment of negative symptoms constitutes a major challenge and unmet need for schizophrenia. Evidence indicates that negative symptoms are associated with worse quality of life and poorer functional outcomes than positive symptoms. This chapter briefly reviews some of the critical issues and milestone changes that took place during the last ten years in the regulatory and clinical environment. …	No	Yes	Yes	Yes	No	No
2015	Czobor, Pál; Van Dorn, Richard A; Citrome, Leslie; Kahn, Rene S; Fleischhacker, W Wolfgang; Volavka, Jan	Treatment adherence in schizophrenia: a patient-level meta-analysis of combined CATIE and EUFEST studies.	The Clinical Antipsychotic Trials of Intervention Effectiveness (CATIE) obtained a sample of 1493 chronic schizophrenia patients. The European First Episode Schizophrenia Trial (EUFEST) studied a sample of 498 patients. We have combined these two samples to study the predictors and correlates of adherence to treatment. Here we report on adherence to pharmacological treatment at the six and twelve…	No	Yes	Yes	Yes	No	Yes
2022	Dabiri, M; Firouzabadi, F D; Yang, K; Barker, P B; Lee, R R; Yousem, D M	Neuroimaging in schizophrenia: A review article	In this review article we have consolidated the imaging literature of patients with schizophrenia across the full spectrum of modalities in radiology including computed tomography (CT), morphologic magnetic resonance imaging (MRI), functional magnetic resonance imaging (fMRI), magnetic resonance spectroscopy (MRS), positron emission tomography (PET), and magnetoencephalography (MEG). We look at t…	No	Yes	Yes	Yes	No	No
2021	Dalton-Locke, C; Marston, L; McPherson, P; Killaspy, H	The Effectiveness of Mental Health Rehabilitation Services: A Systematic Review and Narrative Synthesis	Introduction: Mental health rehabilitation services provide essential support to people with complex and longer term mental health problems. They include inpatient services and community teams providing clinical input to people living in supported accommodation services. This systematic review included international studies evaluating the effectiveness of inpatient and community rehabilitation se…	No	Yes	Yes	No	No	No
2007	Daly, E J; Trivedi, M H	A review of quetiapine in combination with antidepressant therapy in patients with depression	Background: Atypical antipsychotics are increasingly used in the treatment of a broad spectrum of psychiatric disorders. There is evidence that in addition to treating the positive and negative symptoms of schizophrenia, as well as mania in bipolar disorder, these agents may have a potential role to play in the treatment of depressive disorders. In the following article we review the literature r…	No	Yes	Yes	Yes	No	No
2022	Damiano, R F; Soares, J C	Should psychiatrists be more cautious about the use of antipsychotics for patients with borderline personality disorder?		No	No	0	0	0	0
2021	Danilewitz, M; Bahji, A	Opioid Use Disorder Comorbidity in Individuals with Schizophrenia-Spectrum Disorders: A Systematic Review and Meta-Analysis	Background:Opioid use disorder (OUD) disproportionately affects individuals with schizophrenia, who are less likely to receive opioid agonist therapy (OAT) and have a poorer overall prognosis. To date, there is little specific clinical guidance in managing concurrent schizophrenia and OUD.Aims:We performed a systematic review to summarize the current literature regarding comorbid schizophrenia an…	No	Yes	Yes	Yes	No	Yes
2021	Danysz, W; Dekundy, A; Scheschonka, A; Riederer, P	Amantadine: reappraisal of the timeless diamond—target updates and novel therapeutic potentials	The aim of the current review was to provide a new, in-depth insight into possible pharmacological targets of amantadine to pave the way to extending its therapeutic use to further indications beyond Parkinson’s disease symptoms and viral infections. Considering amantadine’s affinities in vitro and the expected concentration at targets at therapeutic doses in humans, the following primary targets…	No	Yes	Yes	Yes	No	No
2013	Dark, Frances; Cairns, Alice; Harris, Anthony	Cognitive remediation: The foundation of psychosocial treatment of schizophrenia	Despite advances in psychopharmacology, schizophrenia remains a severely disabling illness. It is now appreciated that cognitive impairment mediates the functional disability associated with the disorder. Cognitive remediation (CRT), which is defined as ‘a behavioral training based intervention that aims to improve cognitive processes (attention, memory, executive functioning, social cognition or…	No	Yes	Yes	Yes	Yes	No
2017	das Graças Corsi-Zuelli, F M; Brognara, F; da Silva Quirino, G F; Hiroki, C H; Fais, R S; Del-Ben, C M; Ulloa, L; Salgado, H C; Kanashiro, A; Loureiro, C M	Neuroimmune interactions in schizophrenia: Focus on vagus nerve stimulation and activation of the alpha-7 nicotinic acetylcholine receptor	Schizophrenia is one of the most debilitating mental disorders and is aggravated by the lack of efficacious treatment. Although its etiology is unclear, epidemiological studies indicate that infection and inflammation during development induces behavioral, morphological, neurochemical, and cognitive impairments, increasing the risk of developing schizophrenia. The inflammatory hypothesis of schiz…	No	Yes	Yes	Yes	No	No
2012	Das, Chandan; Mendez, Guillermo; Jagasia, Sonal; Labbate, Lawrence A	Second-generation antipsychotic use in schizophrenia and related weight gain: A critical review and meta-analysis behavioral and pharmacologic treatments	Background: Weight gain in schizophrenia, particularly secondary to second- generation antipsychotic (SGA) use, is a common adverse effect and often is associated with significant physical and psychological morbidity. Methods: We performed a critical literature review of all controlled clinical trials for pharmacologic and/or behavioral management of SGA-induced weight gain in schizophrenia patie…	No	Yes	Yes	Yes	Yes	Yes
2018	daSilva Morgan, K; Elder, G J; ffytche, D H; Collerton, D; Taylor, J.-P.	The utility and application of electrophysiological methods in the study of visual hallucinations	Visual hallucinations (VH) are a common symptom in multiple clinical and non-clinical populations. Although structural and functional neuroimaging has informed the understanding of VH, temporal resolution is limited. Electrophysiological techniques provide a complementary perspective on dynamic and temporal aspects of neural functioning, offering greater insight into the mechanisms underlying the…	No	Yes	Yes	No	No	No
2013	Datta, A; Akatsu, H; Heese, K; Sze, S K	Quantitative clinical proteomic study of autopsied human infarcted brain specimens to elucidate the deregulated pathways in ischemic stroke pathology	Ischemic stroke, still lacking an effective neuroprotective therapy is the third leading cause of global mortality and morbidity. Here, we have applied an 8-plex iTRAQ-based 2D-LC-MS/MS strategy to study the commonly regulated infarct proteome from three different brain regions (putamen, thalamus and the parietal lobe) of female Japanese patients. Infarcts were compared with age-, post-mortem int…	No	Yes	Yes	Yes	No	No
2020	Datta, S S; Daruvala, R; Kumar, A	Psychological interventions for psychosis in adolescents	Background: Psychosis is an illness characterised by alterations in thoughts and perceptions resulting in delusions and hallucinations. Psychosis is rare in adolescents but can have serious consequences. Antipsychotic medications are the mainstay treatment, and have been shown to be effective. However, there is emerging evidence on psychological interventions such as cognitive remediation therapy…	No	Yes	Yes	No	Yes	Yes
2016	Dauwan, M; Begemann, M J H; Heringa, S M; Sommer, I E	Exercise improves clinical symptoms, quality of life, global functioning, and depression in schizophrenia: A systematic review and meta-analysis	Background: Physical exercise may be valuable for patients with schizophrenia spectrum disorders as it may have beneficial effect on clinical symptoms, quality of life and cognition. Methods: A systematic search was performed using PubMed (Medline), Embase, PsychInfo, and Cochrane Database of Systematic Reviews. Controlled and uncontrolled studies investigating the effect of any type of physical …	No	Yes	Yes	Yes	Yes	Yes
2021	Dauwan, M; Begemann, M J H; Slot, M I E; Lee, E H M; Scheltens, P; Sommer, I E C	Physical exercise improves quality of life, depressive symptoms, and cognition across chronic brain disorders: a transdiagnostic systematic review and meta-analysis of randomized controlled trials	We performed a meta-analysis to synthesize evidence on the efficacy and safety of physical exercise as an add-on therapeutic intervention for quality of life (QoL), depressive symptoms and cognition across six chronic brain disorders: Alzheimer's disease, Huntington's disease, multiple sclerosis, Parkinson's disease, schizophrenia and unipolar depression. 122 studies ( = k) (n = 7231) were includ…	No	Yes	Yes	Yes	Yes	Yes
2018	Davidson, M	The debate regarding maintenance treatment with antipsychotic drugs in schizophrenia	Several large meta-analyses of maintenance trials have confirmed that patients who suffer from chronic schizophrenia, randomized to placebo, are likely to experience earlier symptomatic worsening than patients randomized to a dopamine (DA)-blocking drug. These findings led expert groups to issue treatment guidelines, which recommend treatment with DA-blocking drugs for periods ranging from severa…	No	Yes	Yes	Yes	No	No
1998	Davies, A; Langley, P C; Keks, N A; Catts, S V; Lambert, T; Schweitzer, I	Risperidone versus haloperidol: II. Cost-effectiveness	Australia and Canada are currently the only Western nations with government guidelines for analyzing the cost-effectiveness of drugs. We used guidelines issued by the Australian Pharmaceutical Benefits Advisory Committee to construct a model for comparing the cost-effectiveness of risperidone and haloperidol over a 2-year period in patients with chronic schizophrenia. Use of clozapine was also in…	No	Yes	Yes	Yes	No	No
1998	Davies, Alison; Adena, Michael A; Keks, Nicholas A; Catts, Stanley V; Lambert, Tim; Schweitzer, Isaac	Risperidone versus haloperidol: I Meta-analysis of efficacy and safety	Performed a meta-analysis of the available clinical trials in which risperidone was compared with haloperidol, to determine whether there were significant overall differences in rates of schizophrenic and chronic schizophrenic patients' clinical response, prescriptions for anticholinergic agents, and treatment dropout. Six of the 9 randomized, double-masked, comparative trials revealed in a liter…	No	Yes	Yes	Yes	No	Yes
2003	Davis, J M; Chen, N	Choice of Maintenance Medication for Schizophrenia	Unmedicated schizophrenia patients relapse at a rate of approximately 10% per month. Maintenance treatment with antipsychotic medications can reduce this rate dramatically. Ensuring compliance with medication in the maintenance treatment of schizophrenia encompasses 3 areas of concern: (1) choice of antipsychotic medication, accounting for efficacy and side effects; (2) route of administration of…	No	Yes	Yes	Yes	No	No
2005	Davis, J M; Chen, N	Old versus new: Weighing the evidence between the first- and second-generation antipsychotics	In our opinion the best guide to prescribing antipsychotics is the clinician's experience with his patients and in particular the patient being treated. If treatment works, stick with it. We feel it is also important for the clinician to consider the evidence from well-controlled double-blind random-assignment studies because in "evidence-based medicine," biases both known and unknown are control…	No	Yes	Yes	No	No	No
1994	Davis, J M; Metalon, L; Watanabe, M D; Blake, L	Depot Antipsychotic Drugs: Place in Therapy	The pharmacokinetics of depot antipsychotic medications are such that an intramuscular injection given at intervals of from 1 to 4 weeks will produce adequate plasma concentrations that are sufficient to prevent relapse over the dosage interval. Such medication is useful in patients who do not reliably take their oral medication. The pharmacokinetics and clinical actions of various depot formulat…	No	Yes	Yes	Yes	No	No
1993	Davis, John M; Kane, John M; Marder, Steven R; Brauzer, Benjamin	Dose response of prophylactic antipsychotics	Reviews 35 studies of antipsychotic medication for a meta-analysis of antipsychotic dose response and the kinetics of relapse in 3,720 chronic schizophrenic patients. Results indicate that patients not treated with antipsychotics are likely to relapse within 3 yrs. Factors analyzed include oral vs depot medication, inpatient vs outpatient therapy, dosage schedule, probability of extrapyramidal si…	No	Yes	Yes	Yes	No	Yes
2012	Davis, L; Kurzban, S	Mindfulness-based treatment for people with severe mental illness: A literature review	This article provides a synthesis of current findings from existing mindfulness-based treatment interventions and their relevance to individuals with severe mental illness (SMI). A mindfulness-oriented approach to coping with SMI goes beyond symptom management and exemplifies key recovery principles such as self-determination and resilience. Although previous studies and critical reviews provide …	No	Yes	Yes	Yes	Yes	No
2021	De Berardis, D; De Filippis, S; Masi, G; Vicari, S; Zuddas, A	A neurodevelopment approach for a transitional model of early onset schizophrenia	In the last decades, the conceptualization of schizophrenia has dramatically changed, moving from a neurodegenerative process occurring in early adult life to a neurodevelopmental disorder starting be-fore birth, showing a variety of premorbid and prodromal symptoms and, in relatively few cases, evolving in the full-blown psychotic syndrome. High rates of co-occurring different neurodevelopmental…	No	Yes	Yes	Yes	No	No
2018	De Berardis, D; Fornaro, M; Valchera, A; Cavuto, M; Perna, G; Di Nicola, M; Serafini, G; Carano, A; Pompili, M; Vellante, F; Orsolini, L; Fiengo, A; Ventriglio, A; Yong-Ku, K; Martinotti, G; Di Giannantonio, M; Tomasetti, C	Eradicating suicide at its roots: Preclinical bases and clinical evidence of the efficacy of ketamine in the treatment of suicidal behaviors	Despite the continuous advancement in neurosciences as well as in the knowledge of human behaviors pathophysiology, currently suicide represents a puzzling challenge. The World Health Organization (WHO) has established that one million people die by suicide every year, with the impressive daily rate of a suicide every 40 s. The weightiest concern about suicidal behavior is how difficult it is for…	No	Yes	Yes	No	No	No
2018	de Boer, J; Prikken, M; Lei, W U; Begemann, M; Sommer, I	The effect of raloxifene augmentation in men and women with a schizophrenia spectrum disorder: a systematic review and meta-analysis	Recognizing the robust sex differences in schizophrenia prevalence, the selective estrogen receptor modulator (SERM) raloxifene is a likely candidate for augmentation therapy in this disorder. Therefore, a systematic search was performed using PubMed (Medline), Embase, PsychInfo, and Cochrane Database of Systematic Reviews. Randomized controlled trials investigating the effect of raloxifene in sc…	No	Yes	Yes	Yes	No	Yes
2021	De Filippis, R; Guinart, D; Rania, M; Carbone, E A; Gaetano, R; Segura-Garcia, C	Olanzapine-Related Somnambulism: A Systematic Review of Literature and a Case Report of Anorexia Nervosa	Background Somnambulism, or sleepwalking (SW), is one of the most common forms of arousal parasomnias. It is characterized by different complex motor behaviors leading to unwanted movements in bed or walking during sleep. It can be the consequence of psychological stress, abnormal breathing during sleep, high fever, or drug adverse effects. There is evidence of an association between antipsychoti…	No	Yes	Yes	Yes	No	No
2011	De Hert, M; Dobbelaere, M; Sheridan, E M; Cohen, D; Correll, C U	Metabolic and endocrine adverse effects of second-generation antipsychotics in children and adolescents: A systematic review of randomized, placebo controlled trials and guidelines for clinical practice	Second-generation antipsychotics (SGA) are being used more often than ever before in children and adolescents with psychotic and a wide range of non-psychotic disorders. Several SGA have received regulatory approval for some paediatric indications in various countries, but off-label use is still frequent. The aim of this paper was to perform a systematic review and critically evaluate the literat…	No	Yes	Yes	Yes	No	Yes
2016	De Hert, M; Peuskens, J; Sabbe, T; Mitchell, A J; Stubbs, B; Neven, P; Wildiers, H; Detraux, J	Relationship between prolactin, breast cancer risk, and antipsychotics in patients with schizophrenia: A critical review	Objective: A recent meta-analysis showed that breast cancer probably is more common in female patients with schizophrenia than in the general population (effect size = 1.25, P < 0.05). Increasing experimental and epidemiological data have alerted researchers to the influence of prolactin (PRL) in mammary carcinogenesis. We therefore investigated the possible relationship between antipsychotic-ind…	No	Yes	Yes	Yes	No	No
2015	De Hert, M; Sermon, J; Geerts, P; Vansteelandt, K; Peuskens, J; Detraux, J	The use of continuous treatment versus placebo or intermittent treatment strategies in stabilized patients with schizophrenia: A systematic review and meta-analysis of randomized controlled trials with first- and second-generation antipsychotics	Background: Although continuous treatment with antipsychotics is still recommended as the gold standard treatment paradigm for all patients with schizophrenia, some clinicians question whether continuous antipsychotic treatment is necessary, or even justified, for every patient with schizophrenia who has been stabilized on antipsychotics. Objective: The primary objectives of this systematic revie…	No	Yes	Yes	Yes	No	Yes
1994	De Jesus Mari, J	An overview of family interventions and relapse on schizophrenia: Meta-analysis of research findings	The purpose of this overview is to appraise the studies on the efficacy and effectiveness of family interventions in decreasing relapse in schizophrenic patients. The studies were identified by means of a computerized MEDLINE search, and the scanning of review articles and the reference lists of the primary articles identified. More than 300 citations were reviewed, and the potentially relevant a…	No	Yes	Yes	Yes	Yes	Yes
2016	de Leon, J	Beyond the corrupting influence of pharmaceutical companies on antidepressant meta-analyses (Letter commenting on: J Clin Epidemiol. 70, 2016, 155−163)		No	No	0	0	0	0
2018	De Mare, A; Cantarella, M; Galeoto, G	Effectiveness of Integrated Neurocognitive Therapy on Cognitive Impairment and Functional Outcome for Schizophrenia Outpatients	Cognitive impairment is highly prevalent in patients with schizophrenia and schizoaffective disorder. Many interventions have been developed to treat cognitive deficit, since it has a strong impact on functional outcome; however, there are no integrated interventions targeting multiple neuro- and social-cognitive domains with a particular focus on the generalization of the effects of therapy on t…	No	Yes	Yes	Yes	Yes	Yes
1996	De Oliveira, I R; De Sena, E P; Pereira, E L A; Miranda, A M A; De Oliveira, N F; Ribeiro, M G; De Castro-e-Silva, E; Dardennes, R M; Samuel-Lajeunesse, B; Marcilio, C	Haloperidol blood levels and clinical outcome: A meta-analysis of studies relevant to testing the therapeutic window hypothesis	Haloperidol, the most studied antipsychotic drug, is the only one about which reliable statements on the relationship between blood levels and clinical outcome can be made. A systematic overview was undertaken to determine whether there was an optimum blood concentration range for clinical efficacy. Eighteen published studies which provided individual patient data in tables or graphs were reviewe…	No	Yes	Yes	Yes	No	Yes
1995	de Oliveira, I; Dardennes, R; Amorim, E; Diquet, B; de Sena, E; Moreira, E; de Castro‐e‐Silva, E; Payan, C; Fermanian, J; Marcílio, C; Samuel‐Lajeunesse, B	Is there a relationship between antipsychotic blood levels and their clinical efficacy? An analysis of studies design and methodology	Summary— There are now more than 50 studies concerning neuroleptic blood levels and clinical outcome relationships. Haloperidol, the most studied, is the only antipsychotic permitting some conclusions. A number of authors suggest that the striking lack of agreement between different studies results from heterogeneity of their quality. Here, we have used a scoring system for assessing the quality …	No	Yes	Yes	Yes	No	No
2009	De Santiago, A I; Khan, M	Hypnosis for schizophrenia	Background: Many people with schizophrenia continue to experience symptoms despite conventional treatments being used. Alternative therapies such as hypnosis, in conjunction with conventional treatments, may be helpful. Objectives: To investigate the use of hypnosis for people with schizophrenia or schizophrenia-like illnesses compared with standard care and other interventions. Search strategy: …	No	Yes	Yes	Yes	Yes	Yes
2013	De Silva, M J; Cooper, S; Li, H L; Lund, C; Patel, V	Effect of psychosocial interventions on social functioning in depression and schizophrenia: Meta-analysis	Background Psychosocial interventions may contribute to reducing the burden of mental disorders in low- and middle-income (LAMI) countries by improving social functioning, but the evidence has not been systematically reviewed. Aims Systematic review and meta-analysis of the effect of psychosocial interventions on social functioning in people with depression and schizophrenia in LAMI countries. Me…	No	Yes	Yes	Yes	Yes	Yes
2021	Debnath, M; Berk, M; Maes, M	Translational evidence for the Inflammatory Response System (IRS)/Compensatory Immune Response System (CIRS) and neuroprogression theory of major depression	Major depressive disorder (MDD) is a common, severe and disabling neuropsychiatric disorder with a heterogenous etiology. Among the most widely recognized etiological models, immunopathogenesis is a predominant one. Numerous studies have demonstrated aberrant levels of inflammatory markers in the peripheral blood, cerebrospinal fluid (CSF) and brain of patients with MDD. Multiple studies includin…	No	Yes	Yes	No	No	No
2018	Degnan, A; Baker, S; Edge, D; Nottidge, W; Noke, M; Press, C J; Husain, N; Rathod, S; Drake, R J	The nature and efficacy of culturally-adapted psychosocial interventions for schizophrenia: a systematic review and meta-analysis	Background. Evidence-based psychosocial treatments for schizophrenia founded on Western belief systems and values may not be efficacious in different cultures without adaptation. This systematic review analyses the nature and outcomes of culturally-adapted psychosocial interventions in schizophrenia, examining how interventions have been adapted, their efficacy and what features drive heterogenei…	No	Yes	Yes	Yes	Yes	Yes
2018	Degnan, A; Berry, K; Sweet, D; Abel, K; Crossley, N; Edge, D	Social networks and symptomatic and functional outcomes in schizophrenia: a systematic review and meta-analysis	Purpose: To conduct a systematic review and meta-analysis to examine the strength of associations between social network size and clinical and functional outcomes in schizophrenia. Method: Studies were identified from a systematic search of electronic databases (EMBASE, Medline, PsycINFO, and Web of Science) from January 1970 to June 2016. Eligible studies included peer-reviewed English language …	No	Yes	Yes	Yes	Yes	Yes
2023	Dehbozorgi, R; Shahriari, M; Fereidooni-Moghadam, M; Moghimi-Sarani, E	Family-centered collaborative care for patients with chronic mental illness: A systematic review	Background: Chronic mental illnesses (CMI) are long lasting and reoccurring and require continuous care as well as an integrated and collaborative approach to organize the care. This study sought to examine whether family centered collaborative care is an acceptable treatment option for individuals with CMI. Materials and Methods: From the years 2000 to 2021, ten electronic databases relating to …	No	Yes	Yes	Yes	Yes	No
2019	Del Casale, A; Sorice, S; Padovano, A; Simmaco, M; Ferracuti, S; Lamis, D A; Rapinesi, C; Sani, G; Girardi, P; Kotzalidis, G D; Pompili, M	Psychopharmacological treatment of obsessive-compulsive disorder (OCD)	Background: Obsessive-compulsive disorder (OCD) is associated with affective and cognitive symptoms causing personal distress and reduced global functioning. These have considerable societal costs due to healthcare service utilization. Objective: Our aim was to assess the efficacy of pharmacological interventions in OCD and clinical guidelines, providing a comprehensive overview of this field. Me…	No	Yes	Yes	No	No	No
2002	Delespaul, P; deVries, M; van Os, J	Determinants of occurence and recovery from hallucinations in daily life	Background. Data related to the dynamics of hallucinatory experiences of patients suffering from schizophrenia are scarce. Detecting antecedent conditions and coping strategies may aid development of targeted psychological interventions. Method. We studied hallucinating and non-hallucinating patients suffering from schizophrenia spectrum disorder (n = 57), and non-schizophrenic severe mentally il…	No	Yes	Yes	Yes	No	No
2013	Dell'osso, B; Lader, M	Do benzodiazepines still deserve a major role in the treatment of psychiatric disorders? A critical reappraisal	Discovered in the late 1950s by Leo Sternbach, the first benzodiazepine (BZD) chlordiazepoxide was followed by several congeners, which rapidly constituted one of the largest and most widely prescribed classes of psychotropic compounds. After 50 years, BZDs are still routinely utilized not only in psychiatry but, more generally, in the whole of medicine. Despite their high therapeutic index which…	No	Yes	Yes	Yes	No	No
2020	Dellazizzo, L; Potvin, S; Luigi, M; Dumais, A	Evidence on Virtual Reality-Based Therapies for Psychiatric Disorders: Meta-Review of Meta-Analyses	Background: Among all diseases globally, mental illnesses are one of the major causes of burden. As many people are resistant to conventional evidence-based treatments, there is an unmet need for the implementation of novel mental health treatments. Efforts to increase the effectiveness and benefits of evidence-based psychotherapy in psychiatry have led to the emergence of virtual reality (VR)-ba…	No	Yes	Yes	Yes	Yes	No
2007	DeMartinis, N A; Winokur, A	Effects of psychiatric medications on sleep and sleep disorders	Insomnia is a significant public health concern that has prompted substantial efforts to develop treatment and management strategies. A significant proportion of complaints of insomnia are related to psychiatric conditions such as anxiety disorders and depression, and treatments for these disorders are known to exert both direct and indirect benefits on sleep as well as some negative effects on s…	No	Yes	Yes	Yes	No	No
2016	Demily, C; Franck, N	Cognitive behavioral therapy in 22q11.2 microdeletion with psychotic symptoms: What do we learn from schizophrenia?	The 22q11.2 deletion syndrome (22q11.2DS) is one of the most common microdeletion syndromes, with a widely underestimated prevalence between 1 per 2000 and 1 per 6000. Since childhood, patients with 22q11.2DS are described as having difficulties to initiate and maintain peer relationships. This lack of social skills has been linked to attention deficits/hyperactivity disorder, anxiety and depress…	No	Yes	Yes	Yes	Yes	No
2017	Deng, H; Xu, J	Wendan decoction (Traditional Chinese medicine) for schizophrenia	Background: Wendan decoction (WDD) is one of the classical Chinese herb formulas used for psychotic symptoms. It is thought to be safe, accessible and inexpensive. Objectives: To investigate the effects of WDD for treatment of people with schizophrenia or schizophrenia-like illness compared with placebo, antipsychotic drugs and other interventions for outcomes of clinical importance. Search metho…	No	Yes	Yes	Yes	No	Yes
1998	DeRubeis, R J; Crits-Christoph, P	Empirically supported individual and group psychological treatments for adult mental disorders	The experimental literature on individual and group psychological treatments for adult disorders is reviewed. For each of the 11 disorders or problems covered, treatments that fall into the following categories, as defined by D.L. Chambless and S.D. Hollon (1998), are identified: efficacious and specific, efficacious, and possibly efficacious. Behavioral and cognitive-behavioral treatments domina…	No	Yes	Yes	No	Yes	No
2023	Deste, G; Corbo, D; Nibbio, G; Italia, M; Dell’Ovo, D; Calzavara-Pinton, I; Lisoni, J; Barlati, S; Gasparotti, R; Vita, A	Impact of Physical Exercise Alone or in Combination with Cognitive Remediation on Cognitive Functions in People with Schizophrenia: A Qualitative Critical Review	Physical exercise and cognitive remediation represent the psychosocial interventions with the largest basis of evidence attesting their effectiveness in improving cognitive performance in people living with schizophrenia according to recent international guidance. The aims of this review are to provide an overview of the literature on physical exercise as a treatment for cognitive impairment in s…	No	Yes	Yes	Yes	Yes	No
2019	Devoe, D J; Farris, M S; Townes, P; Addington, J	Attenuated psychotic symptom interventions in youth at risk of psychosis: A systematic review and meta-analysis	Aim: Attenuated psychotic symptoms (APSs) have been the primary emphasis in youth at clinical high risk (CHR) for psychosis for assessing symptomology and determining subsequent transition to a psychotic disorder. Previous reviews primarily focused on the efficacy of cognitive behavioural therapy (CBT) on APS; however, a comprehensive assessment of other interventions to date is lacking. Therefor…	No	Yes	Yes	Yes	Yes	Yes
2018	Devoe, Daniel J; Peterson, Aaron; Addington, Jean	Negative symptom interventions in youth at risk of psychosis: A systematic review and network meta-analysis	[Correction Notice: An Erratum for this article was reported in Vol 44(2) of Schizophrenia Bulletin (see record [rid]2019-10316-028[/rid]). The authors regret that, although the text is clear that neither efficacy nor effectiveness was statistically confirmed for any of the examined treatments, the abstract and text contained a mis-statement regarding effectiveness when rank ordering treatments a…	No	Yes	Yes	Yes	Yes	Yes
2012	Dhillon, S	Aripiprazole: A review of its use in the management of mania in adults with bipolar i disorder	Aripiprazole (Abilify®) is an atypical antipsychotic indicated for the treatment of mania associated with bipolar I disorder. It is unique in its class, as it is a partial agonist of dopamine D2 and D3, and serotonin 5-HT1A receptors and a modest antagonist of 5-HT2A receptors. This article reviews the pharmacological properties, clinical efficacy and tolerability of oral aripiprazole in the mana…	No	Yes	Yes	No	No	No
2011	Dhippayom, Teerapon; Chaiyakunapruk, Nathorn; Jongchansittho, Thitima	Safety of nortriptyline at equivalent therapeutic doses for smoking cessation: a systematic review and meta-analysis.	BACKGROUND: The limited use of nortriptyline for smoking cessation is likely due to concerns about its serious adverse effects. OBJECTIVE: To examine the safety of nortriptyline at doses equivalent to those used in aiding smoking cessation. DATA SOURCES: A systematic search of relevant articles in MEDLINE, EMBASE, the Cochrane Database of Systematic Reviews, CINAHL, PsychINFO, WHO publications an…	No	Yes	Yes	Yes	No	Yes
2021	Di Narzo, A; Frades, I; Crane, H M; Crane, P K; Hulot, J.-S.; Kasarskis, A; Hart, A; Argmann, C; Dubinsky, M; Peter, I; Hao, K	Meta-analysis of sample-level dbGaP data reveals novel shared genetic link between body height and Crohn’s disease	To further explore genetic links between complex traits, we developed a comprehensive framework to harmonize and integrate extensive genotype and phenotype data from the four well-characterized cohorts with the focus on cardiometabolic diseases deposited to the database of Genotypes and Phenotypes (dbGaP). We generated a series of polygenic risk scores (PRS) to investigate pleiotropic effects of …	No	Yes	Yes	No	No	Yes
1996	Diamond, G S; Serrano, A C; Dickey, M; Sonis, W A	Current status of family-based outcome and process research	Objective: To review family-based treatment research. A growing body of research and several me ta-analytic reviews demonstrate that family-based treatments are effective for a variety of child and adolescent disorders. In addition, an emerging tradition of family-based process research has begun to identify important ingredients of effective family psychotherapy. This article reviews these advan…	No	Yes	Yes	Yes	Yes	No
2001	Diamond, G; Siqueland, L	Current status of family intervention science	Looking at the field as a whole through meta-analysis, Shadish et al concluded (based on 162 studies) that marital and family therapies were significantly more effective than no treatment and at least as effective as other forms of psychotherapy. Although these reviews and others are positive, individual studies raise many questions. For instance, based on research findings, family treatments inc…	No	Yes	Yes	Yes	Yes	No
2011	Dickerson, F B; Lehman, A F	Evidence-based psychotherapy for schizophrenia: 2011 update	Many patients with schizophrenia have psychological distress and receive some form of psychotherapy. Several different psychotherapeutic approaches for schizophrenia have been developed and studied. Of these approaches, cognitive behavior therapy (CBT) has the strongest evidence base and has shown benefit for symptom reduction in outpatients with residual symptoms. In addition to CBT, other appro…	No	Yes	Yes	Yes	Yes	No
2008	Dickinson, D; Gold, J M	Less unique variance than meets the eye: Overlap among traditional neuropsychological dimensions in schizophrenia	The magnitude of the overlap among dimensions of neuropsychological test performance in schizophrenia has been the subject of perennial controversy. This issue has taken on renewed importance with the recent focus on cognition as a treatment target in schizophrenia. A substantial body of factor analytic literature indicates that dimensions are separable in schizophrenia. However, this literature …	No	Yes	Yes	Yes	No	No
1995	Dixon, L B; Lehman, A F; Levine, J	Conventional antipsychotic medications for schizophrenia	This article reviews the existing evidence for the efficacy and effectiveness of conventional antipsychotic medications in the treatment of schizophrenia. Among the issues reviewed are their efficacy for acute symptom episodes and for long-term maintenance therapy, differential efficacy among medications, the gap between research-based efficacy rates and effectiveness rates in practice, dosing st…	No	Yes	Yes	Yes	No	No
2010	Dlabac-de Lange, J J; Knegtering, R; Aleman, A	Repetitive Transcranial Magnetic Stimulation for Negative Symptoms of Schizophrenia: Review and Meta-Analysis	Background: Repetitive transcranial magnetic stimulation (rTMS) has been proposed as a treatment for the negative symptoms of schizophrenia. During the past decade, several trials have reported on the efficacy of rTMS treatment; however, the results were inconsistent. Objective: To assess the efficacy of prefrontal rTMS for treating negative symptoms of schizophrenia. Data Sources: A literature s…	No	Yes	Yes	Yes	No	Yes
2013	Dold, M; Li, C; Gillies, D; Leucht, S	Benzodiazepine augmentation of antipsychotic drugs in schizophrenia: A meta-analysis and cochrane review of randomized controlled trials	Applying various psychopharmacological combination and augmentation strategies in schizophrenia is common clinical practice. This meta-analysis evaluated the efficacy of benzodiazepines added to antipsychotics. The Cochrane Schizophrenia Group trial register (until February 2011) and PubMed/Medline (until July 2012) were searched for randomized controlled trials (RCTs) with a minimum duration of …	No	Yes	Yes	Yes	No	Yes
2016	Dollfus, S; Lecardeur, L; Morello, R; Etard, O	Placebo Response in Repetitive Transcranial Magnetic Stimulation Trials of Treatment of Auditory Hallucinations in Schizophrenia: A Meta-Analysis	Several meta-analyses have assessed the response of patients with schizophrenia with auditory verbal hallucinations (AVH) to treatment with repetitive transcranial magnetic stimulation (rTMS); however, the placebo response has never been explored. Typically observed in a therapeutic trial, the placebo effect may have a major influence on the effectiveness of rTMS. The purpose of this meta-analysi…	No	Yes	Yes	Yes	No	Yes
2017	Donde, C; Luck, D; Grot, S; Leitman, D I; Brunelin, J; Haesebaert, F	Tone-matching ability in patients with schizophrenia: A systematic review and meta-analysis	Context: Patients with schizophrenia display abnormalities in pitch discrimination of non-verbal tones as revealed by the Tone-Matching Task (TMT). It may lead to deficits in higher-order cognitive functions and clinical symptoms. Objectives: We conducted a systematic review and meta-analysis pooling data about TMT score differences between patients with schizophrenia and healthy controls, to eva…	No	Yes	Yes	Yes	No	Yes
2020	Dondé, Clément; Achim, Amélie M; Brunelin, Jérôme; Poulet, Emmanuel; Mondino, Marine; Haesebaert, Frédéric	A meta-analysis of craving studies in schizophrenia spectrum disorders.	OBJECTIVE: DSM-5 Substance Use Disorders (SUD) are frequent and debilitating comorbidities displayed by patients with schizophrenia spectrum disorders (SZ). One crucial feature of SUD is drug craving, an intense desire to consume a substance, commonly divided into reward and relief dimensions. Here, we conducted a meta-analysis of studies investigating craving in individuals with both SUD and SZ …	No	Yes	Yes	Yes	No	Yes
2015	Dougall, N; Maayan, N; Soares-Weiser, K; Mcdermott, L M; Mcintosh, A	Transcranial magnetic stimulation (TMS) for schizophrenia	Background: People with schizophrenia often experience symptoms which fail to fully respond to antipsychotic medication. Transcranial magnetic stimulation (TMS) has been proposed as a new treatment for people with schizophrenia, especially those who experience persistent auditory hallucinations. Objectives: To estimate the effects of TMS alone, compared with sham TMS or with 'standard management'…	No	Yes	Yes	Yes	No	Yes
2020	Douglas, K M; Milanovic, M; Porter, R J; Bowie, C R	Clinical and methodological considerations for psychological treatment of cognitive impairment in major depressive disorder	Background Cognitive impairment is considered a core feature of major depressive disorder (MDD) and research into psychological treatments aiming to address cognitive impairment are gaining momentum. Compared with the well-established research base of cognitive treatment trials in schizophrenia, including meta-analyses, mood disorder research is much more preliminary. Aims To focus on identifying…	No	Yes	Yes	Yes	Yes	No
2020	Dragoi, A M; Radulescu, I; Năsui, B A; Pop, A L; Varlas, V N; Trifu, S	Clozapine: An updated overview of pharmacogenetic biomarkers, risks, and safety—particularities in the context of COVID-19	Background: clozapine (CLZ) use is precarious due to its neurological, cardiovascular, and hematological side effects; however, it is the gold standard in therapy-resistant schizophrenia (TRS) in adults and is underused. Objective: to examine the most recent CLZ data on (a) side effects concerning (b) recent pharmacological mechanisms, (c) therapy benefits, and (d) the particularities of the COVI…	No	Yes	Yes	Yes	No	No
2010	Draper, M L; Velligan, D I; Tai, S	Cognitive behavioral therapy for schizophrenia: A review of recent literature and meta-analyses	Cognitive behavioral therapy for schizophrenia (CBTp) is an evidence based practice based on the work by Aaron T. Beck, MD. Initially, CBTp research focused on adjunctive treatment for patients with medication resistant positive symptoms; however, more recent studies have expanded to include areas such as the treatment of negative symptoms, comorbid disorders and the use of a group modality. Seve…	No	Yes	Yes	Yes	Yes	No
1997	Droogan, J; Bannigan, K	A review of psychosocial family interventions for schizophrenia.	Research shows the rate of relapse among people with schizophrenia can be reduced by interventions focusing on how a family functions. This article is a systematic review of the studies, held by the Cochrane Library. The review concludes that relapse, hospital admission and compliance with medication were improved where family-based interventions were used.	No	Yes	Yes	Yes	Yes	No
2013	Drukker, M; Visser, E; Sytema, S; Van Os, J	Flexible assertive community treatment, severity of symptoms and psychiatric health service use, a real life observational study	Background: Introduction of Flexible Assertive Community Treatment (FACT) may be associated with increased remission rates and changes in patterns of care. The present paper reports on differences in psychosocial functioning and health care use between patients in FACT and two groups of patients not currently provided with a specific model of community service. Methods: The ongoing "Pharmacothera…	No	Yes	Yes	No	No	No
2007	Du, L; Meng, H	Rehabilitative action of family intervention on schizophrenics: A systematic review	Objective:To assess the methodological quality of clinical studies using family intervention as a therapy and to evaluate its efficacy. Method:A comprehensive search strategy was designed to identify all randomized control trials (RCT) comparing family intervention versus routine drug treatment alone by searching for the CBMdisc and VIP database(1989-2005).The methodological quality of the trials…	No	Yes	Yes	Yes	Yes	Yes
2007	Dunn, Hazel; Morrison, Anthony P	Psychosis	There is widespread recognition that cognitive-behavioral treatments that are provided as an adjunct to medication can be successful in reducing distress and disability in people with psychosis. Numerous randomized controlled trials have now been conducted that demonstrate the efficacy of CBT for people with psychosis (Kuipers et al., 1997; Sensky et al., 2000; Tarrier et al, 1998; Turkington, Ki…	No	Yes	Yes	Yes	Yes	No
2005	Durham, R C; Chambers, J A; Power, K G; Sharp, D M; Macdonald, R R; Major, K A; Dow, M G T; Gumley, A I	Long-term outcome of cognitive behaviour therapy clinical trials in central Scotland	Objectives: To establish the long-term outcome of participants in clinical trials of cognitive behaviour therapy (CBT) for anxiety disorders and psychosis, examining the effectiveness and cost-effectiveness associated with receiving CBT in comparison with alternative treatments. Design: An attempt was made to contact and interview all of the participants in eight randomised, controlled, clinical …	No	Yes	Yes	Yes	Yes	No
2016	Echeverria, V; Grizzell, J A; Barreto, G E	Neuroinflammation: A therapeutic target of cotinine for the treatment of psychiatric disorders?	Neuroinflammation is a common characteristic of several mental health conditions such as major depression, bipolar disorder, post-traumatic stress disorder (PTSD) and schizophrenia (SCHZ). Inflammatory processes trigger and/or further deteriorate mental functions and are regarded as targets for therapeutic drug development. Cotinine is an alkaloid present in tobacco leaves and the main metabolite…	No	Yes	Yes	Yes	No	No
2010	Edelmuth, R C L; Nitsche, M A; Battistella, L; Fregni, F	Why do some promising brain-stimulation devices fail the next steps of clinical development?	Interest in techniques of noninvasive brain stimulation (NIBS) has been growing exponentially in the last decade. Recent studies have shown that some of these techniques induce significant neurophysiological and clinical effects. Although recent results are promising, there are several techniques that have been abandoned despite positive initial results. In this study, we performed a systematic r…	No	Yes	Yes	No	No	No
2012	Edgar, N; Sibille, E	A putative functional role for oligodendrocytes in mood regulation	Altered glial structure and function is implicated in several major mental illnesses and increasing evidence specifically links changes in oligodendrocytes with disrupted mood regulation. Low density and reduced expression of oligodendrocyte-specific gene transcripts in postmortem human subjects points toward decreased oligodendrocyte function in most of the major mental illnesses. Similar featur…	No	Yes	Yes	No	No	No
2006	Edwards, J	Music therapy in the treatment and management of mental disorders	Objectives: An increasing number of research studies support the benefits of providing music therapy in addition to standard treatment for people who have mental disorders. The objective of this paper was to review and summarise recent research findings in relation to this work. Method: A review of music therapy studies published since 1994 was undertaken. Criteria for including papers were that …	No	Yes	Yes	No	Yes	No
2016	Eichner, C; Berna, F	Acceptance and efficacy of metacognitive training (mct) on positive symptoms and delusions in patients with schizophrenia: A meta-analysis taking into account important moderators	Metacognitive training (MCT) is a new, widely used intervention for psychosis. The present meta-analysis examines the efficacy of MCT in schizophrenia. Fifteen studies comparing effects of MCT on positive symptoms, delusions or acceptance of MCT with a control group were included in this meta-analysis. These studies comprised a total of 408 patients in the MCT condition and 399 in the control con…	No	Yes	Yes	Yes	Yes	Yes
2021	El Dib, R; Periyasamy, A G; de Barros, J L; França, C G; Senefonte, F L; Vesentini, G; Alves, M G O; Rodrigues, J.V.D.S.; Gomaa, H; Gomes Júnior, J R; Costa, L F; Von Ancken, T D S; Toneli, C; Suzumura, E A; Kawakami, C P; Faustino, E G; Jorge, E C; Almeida, J D; Kapoor, A	Probiotics for the treatment of depression and anxiety: A systematic review and meta-analysis of randomized controlled trials	Background & aim: Probiotics in the gut have been suggested to have a beneficial effect on anxiety response and depressive disorder. Hence we conducted a systematic review and meta-analysis to summarize the effects of probiotics associated with or without pharmacological or psychological therapies in patients with depressive and/or anxiety symptoms or disorders. Methods: We conducted searches of …	No	Yes	Yes	No	No	Yes
2002	El-Guehaly, N; Cathcart, J; Currie, S; Brown, D; Gloster, S	Smoking cessation approaches for persons with mental illness or addictive disorders	Objective: Persons with psychiatric illnesses are about twice as likely as the general population to smoke tobacco. They also tend to smoke more heavily than other smokers. This critical review of the literature identified 24 empirical studies of outcomes of smoking cessation approaches used with samples of persons with mental disorders. Methods: The authors conducted searches of large health car…	No	Yes	Yes	No	No	No
2015	EL-Khoury, Bassam	Pleine conscience, regulation emotionnelle et psychose : Etats des connaissances et applications cliniques	This thesis is divided into three main parts, all pertaining to emotional regulation or to the efficacy of third wave cognitive behavioral treatments particularly in individuals having experienced psychotic symptoms. The thesis consists of one book chapter published in French, four articles published in English (i.e., introduction, deux meta-analyses and a clinical pilot study), and a general dis…	No	Yes	Yes	Yes	Yes	Yes
2011	Elisha, David; Karny, Nathan; Styr, Benedykt Baruch	[Psychotherapy--outcome studies and guidelines for evidence-based care policy in Israel].	Psychotherapy is one of the major methods of treatment in the mental health field. A review of the literature suggests that some forms of psychotherapy are evidence-based. Findings from hundreds of meta-analytic studies indicate that psychotherapy can often achieve outcomes that are clinically meaningful and may also contribute to cost savings. This review contains findings pertaining to the main…	No	Yes	Yes	Yes	Yes	No
2016	Elkis, H; Buckley, P F	Treatment-Resistant Schizophrenia		No	No	0	0	0	0
2016	Elsheikha, H M; Zhu, X.-Q.	Toxoplasma gondii infection and schizophrenia: An inter-kingdom communication perspective	Purpose of review The apicomplexan protozoan Toxoplasma gondii has a striking predilection for infecting the central nervous system and has been suggested as a risk factor for schizophrenia. Here, we address some of the mechanisms by which T. gondii achieves this by manipulating signaling pathways of the host brain cells. Recent findings Recent years have brought notable progress in the understan…	No	Yes	Yes	Yes	No	No
2016	Emsley, R; Kilian, S; Phahladira, L	How long should antipsychotic treatment be continued after a single episode of schizophrenia?	Purpose of review In this article, recent publications addressing the pros and cons of antipsychotic maintenance treatment are reviewed and some recommendations formulated. Recent findings On one hand, relapse rates are extremely high when antipsychotic treatment is discontinued, even after a single episode of psychosis; there are no reliable predictors of relapse; and there are serious psychosoc…	No	Yes	Yes	Yes	No	No
2003	Emsley, R; Oosthuizen, P	The new and evolving pharmacotherapy of schizophrenia	Based on the evidence presented here, the following tentative conclusions can be drawn. Atypical antipsychotics (except amisulpride) have shown superiority over placebo in acute schizophrenia. Compared with conventional antipsychotics, they are at least as effective. Generally, analyses employing conservative criteria (eg, Cochrane reviews) report few efficacy differences between atypical and con…	No	Yes	Yes	Yes	No	No
2004	Emsley, R; Oosthuizen, P	Evidence-based pharmacotherapy of schizophrenia	The introduction of the new-generation antipsychotics has changed the way we treat patients with schizophrenia. This article reviews these agents, focusing mainly on the published randomized controlled trials and meta-analyses in which the new-generation antipsychotics are compared with placebo, conventional antipsychotics or with one another. Agents included are risperidone, olanzapine, quetiapi…	No	Yes	Yes	Yes	No	No
2007	Emsley, R; Oosthulzen, P; Niehaus, D; Koen, L; Chiliza, B	Changing the course of schizophrenia - Predictors of treatment outcome revisited	Multiple factors play a role in determining the outcome of schizophrenia. However, the role of these factors is poorly understood, and research findings so far have been inconclusive and sometimes contradictory. Various demographic and baseline clinical factors have been reported to be associated with treatment outcome. Also, early symptom reduction after initiation of antipsychotic therapy is cl…	No	Yes	Yes	Yes	No	No
2012	Enck, P; Horing, B; Weimer, K; Klosterhalfen, S	Placebo responses and placebo effects in functional bowel disorders	The nature and determinants of the placebo response are widely unknown, as are the underlying psychological and biological mechanisms. Placebo response rates in functional bowel disorders (functional dyspepsia, irritable bowel syndrome) trials are similar to those in nonintestinal pain conditions and are comparable with other organic gastrointestinal diseases (duodenal ulcer, inflammatory bowel d…	No	Yes	Yes	No	No	No
2012	Englisch, S; Zink, M	Treatment-resistant schizophrenia: Evidence-based strategies	Treatment-resistant symptoms complicate the clinical course of schizophrenia, and a large proportion of patients do not reach functional recovery. In consequence, polypharmacy is frequently used in treatment-refractory cases, addressing psychotic positive, negative and cognitive symptoms, treatment-emergent side effects caused by antipsychotics and comorbid depressive or obsessive-compulsive symp…	No	Yes	Yes	Yes	No	No
2016	Enokibara, M; Trevizol, A; Shiozawa, P; Cordeiro, Q	Establishing an Effective TMS Protocol for Craving in Substance Addiction: Is It Possible?	Background and Objectives: Repetitive transcranial magnetic stimulation (TMS) is a non-invasive tool with known therapeutic efficacy in various neuropsychiatric disorders, such as depression, schizophrenia, mania, and anxiety disorders. We hereby, briefly present a brief review and meta-analysis on the use of TMS for craving in substance addiction. Methods: We present our brief review and meta-an…	No	Yes	Yes	Yes	No	Yes
2018	Epel, E S; Prather, A A	Stress, Telomeres, and Psychopathology: Toward a Deeper Understanding of a Triad of Early Aging	Telomeres play an important part in aging and show relationships to lifetime adversity, particularly childhood adversity. Meta-analyses demonstrate reliable associations between psychopathology (primarily depression) and shorter telomere length, but the nature of this relationship has not been fully understood. Here, we review and evaluate the evidence for impaired telomere biology as a consequen…	No	Yes	Yes	No	No	No
2009	Ernst, E	Acupuncture: What Does the Most Reliable Evidence Tell Us?	Many trials of acupuncture and numerous systematic reviews have recently become available. Their conclusions are far from uniform. In an attempt to find the most reliable type of evidence, this article provides an overview of Cochrane reviews of acupuncture. Such reviews were studied, their details extracted, and they were categorized as: reviews with a negative conclusion (no evidence that acupu…	No	Yes	Yes	No	No	No
2021	Erzin, G; Gülöksüz, S	Early interventions for clinical high-risk state for psychosis	The aim of this review was to discuss early intervention options for clinical high-risk states of psychosis, the limitations of the high-risk concept, and the importance of population-based approaches in preventing psychosis. Interventions for individuals at high risk of psychosis can be classified into two main categories: pharmacological and non-pharmacological. When selecting any of these inte…	No	Yes	Yes	No	Yes	No
2023	Es, Carlijn Maria; El Khoury, Beatrice; Dis, Eva A M; Brake, Hans; Ee, Elisa; Boelen, Paul A; Mooren, Trudy	The effect of multiple family therapy on mental health problems and family functioning: A systematic review and meta‐analysis	The aim of this systematic review and meta‐analysis was to provide an overview of existing controlled trials focusing on the impact of multiple family therapy (MFT) on mental health problems and family functioning, and to examine the efficacy of MFT. Relevant studies were selected following a screening of 3376 studies identified by a systematic search of seven databases. The following data were e…	No	Yes	Yes	Yes	Yes	Yes
2015	Essali, A; Al-baroudi, B; Jaber, B; Al Mukhallalati, A; Gillies, D	Unilateral electroconvulsive therapy versus bilateral electroconvulsive therapy for schizophrenia	This is the protocol for a review and there is no abstract. The objectives are as follows: To systematically assess the efficacy and safety of unilateral electroconvulsive therapy compared to bilateral electroconvulsive therapy for people with schizophrenia. © 2015 The Cochrane Collaboration.	No	No	0	0	0	0
2009	Essali, A; Al-Haj Haasan, N; Li, C; Rathbone, J	Clozapine versus typical neuroleptic medication for schizophrenia	Background: Long-term drug treatment of schizophrenia with typical antipsychotics has limitations: 25 to 33% of patients have illnesses that are treatment-resistant. Clozapine is an antipsychotic drug, which is claimed to have superior efficacy and to cause fewer motor adverse effects than typical drugs for people with treatment-resistant illnesses. Clozapine carries a significant risk of serious…	No	Yes	Yes	Yes	No	No
2001	Etain, B; Bonnet-Perrin, E	[Value of fluoxetine in obsessive-compulsive disorder in the adult: review of the literature].	Fluoxetine is a selective serotonin reuptake inhibitor (SSRI) with demonstrated efficacy in the treatment of major depressive episodes. Since 1985, it has been evaluated for the treatment of obsessive-compulsive disorder (OCD). The orbitofrontal cortex and caudate nucleus are cerebral structures believed to be involved in the pathogenesis of OCD, since hyperactivation of these territories in the …	No	Yes	Yes	Yes	No	No
2017	Every-Palmer, S; Newton-Howes, G; Clarke, M J	Pharmacological treatment for antipsychotic-related constipation	Background: Antipsychotic-related constipation is a common and serious adverse effect, especially for people taking clozapine. Clozapine has been shown to impede gastrointestinal motility, leading to constipation, and has been reported in up to 60% of patients receiving clozapine. In rare cases, complications can be fatal. Appropriate laxatives should be prescribed to treat constipation in people…	No	Yes	Yes	No	No	No
2015	Evins, A Eden; Hong, L Elliot; Kelly, Deanna L	T Kishi and N Iwata: Varenicline for smoking cessation in people with schizophrenia: Systematic review meta-analysis	Comments on an article by Taro Kishi and Nakao Iwata (see record [rid]2014-42760-001[/rid]), stating that their meta-analysis of efficacy of varenicline for smoking cessation in schizophrenia published in European Archives of Psychiatry and Clinical Neuroscience inappropriately included two trials which were not smoking cessation trials, as they were conducted in patients with schizophrenia with …	No	Yes	Yes	Yes	No	No
2022	Fabrazzo, M; Cipolla, S; Camerlengo, A; Perris, F; Catapano, F	Second-Generation Antipsychotics’ Effectiveness and Tolerability: A Review of Real-World Studies in Patients with Schizophrenia and Related Disorders	Despite methodological limitations, real-world studies might support clinicians by broadening the knowledge of antipsychotics’ (APs) effectiveness and tolerability in different clinical scenarios and complement clinical trials. We conducted an extensive literature search in the PubMed database to evaluate the effectiveness and tolerability profiles of second-generation antipsychotics (SGAs) from …	No	Yes	Yes	Yes	No	No
2021	Faden, J; Kiryankova-Dalseth, N; Barghini, R; Citrome, L	Does antipsychotic combination therapy reduce the risk of hospitalization in schizophrenia?	Introduction: : Despite treatment with antipsychotic medication, approximately 1/3 of individuals with schizophrenia will fail to have an adequate response. To treat these patients, a commonly utilized approach is antipsychotic combination therapy. Antipsychotic combination therapy is controversial with mixed efficacy and tolerability results. It is also unclear if antipsychotic combination thera…	No	Yes	Yes	Yes	No	No
2011	Fagiolini, A; Nitti, M; Forgione, R N; Marra, F S; Casamassima, F	Aripiprazole for the treatment of bipolar disorder: A review of current evidence	Introduction: Several medications are available for the treatment of different phases of bipolar disorder, yet many of the drugs that are currently approved carry a substantial burden of side effects or do not lead all treated patients to remission. Areas covered: This paper comprises a review and commentary regarding the use of oral and intramuscular aripiprazole in the acute and maintenance pha…	No	Yes	Yes	No	No	No
2017	Falkai, P; Malchow, B; Schmitt, A	Aerobic exercise and its effects on cognition in schizophrenia	Purpose of review Schizophrenia is a severe neuropsychiatric disorder with incomplete remission because of negative and cognitive symptoms in a large proportion of patients. Antipsychotic medication is successful in modulating positive symptoms, but only to a lower extent negative symptoms including cognitive dysfunction. Therefore, development of innovative add-on treatment is highly needed. In …	No	Yes	Yes	Yes	Yes	No
2015	Falkai, P; Schmitt, A	Erythropoietin as an Innovative Add-on Therapy for Depression		No	No	0	0	0	0
2005	Falkai, Peter; Wobrock, Thomas; Lieberman, Jeffrey; Glenthoj, Birte; Gattaz, Wagner F; Möller, Hans-Jürgen	World Federation of Societies of Biological Psychiatry (WFSBP) guidelines for biological treatment of schizophrenia, Part 1: acute treatment of schizophrenia.	These guide lines for the biological treatment of schizophrenia were developed by an international Task Force of the World Federation of Societies of Biological Psychiatry (WFSBO). The goal during the development of these guidelines was to review systematically all available evidence pertaining to the treatment of schizophrenia, and to reach a consensus on a series of practice recommendations tha…	No	Yes	Yes	Yes	No	No
2014	Fanoe, S; Kristensen, D; Fink-Jensen, A; Jensen, H K; Toft, E; Nielsen, J; Videbech, P; Pehrson, S; Bundgaard, H	Risk of arrhythmia induced by psychotropic medications: A proposal for clinical management	Several drugs used in the treatment of mental diseases are associated with an increased risk of sudden cardiac death (SCD). A general cause-relationship between the intake of these drugs and SCD is unattainable, but numerous case reports of drug-induced malignant arrhythmia and epidemiological studies, associating the use of specific drugs with SCD, strongly support the presence of an increased r…	No	Yes	Yes	No	No	No
2005	Faraone, S V	The scientific foundation for understanding attention-deficit/hyperactivity disorder as a valid psychiatric disorder	Continued questioning of the validity of a diagnosis of attention-deficit/hyperactivity disorder (ADHD) has created uncertainties about its management in the minds of many clinicians and the public. Inaccurate beliefs about the validity of ADHD hinder the clinical care of many ADHD patients and lead to confusion about the need to seek out or accept treatment. Critics describe ADHD as a diagnosis …	No	Yes	Yes	No	No	No
2008	Farooq, S; Sherin, A	Interventions for psychotic symptoms concomitant with epilepsy	Background People suffering from epilepsy have an increased risk of suffering from psychotic symptoms. The psychotic syndromes associated with epilepsy have generally been classified as ictal, postictal and interictal psychosis. Anticonvulsant drugs have been reported to precipitate psychosis. Moreover, all antipsychotic drugs have the propensity to cause paroxysmal EEG abnormalities and induce s…	No	Yes	Yes	Yes	Yes	No
2022	Farran, D; Feely, O; Ashworth, M; Gaughran, F	Anticoagulation therapy and outcomes in patients with atrial fibrillation and serious mental illness: A systematic review and meta-analysis	Objective: A systematic review was conducted to investigate prevalence, management and outcomes of atrial fibrillation (AF) in people with Serious Mental Illnesses (SMI) versus the general population. Data sources: MEDLINE, EMBASE, and PsycINFO were searched for primary research written in English and published between 2004 and 2022. Study selection: A total of 1459 studies were identified in the…	No	Yes	Yes	No	No	Yes
2018	Farzaei, M H; Rahimi, R; Nikfar, S; Abdollahi, M	Effect of resveratrol on cognitive and memory performance and mood: A meta-analysis of 225 patients	Resveratrol is a natural dietary phenolic compound which is extensively present in many edible fruits, including grape, berries, pomegranates, and peanuts. Reseveratrol has a broad spectrum of biological activities including anti-aging, chemopreventive, anti-carcinogenic, anti-inflammatory and antioxidant effects and thus it is effective in related diseases. Particularly, the positive effects of …	No	Yes	Yes	No	No	Yes
2021	Fattahi, C; Hamada, K; Chiang, M; Kosuru, S; Polavarapu, M; Sitthichai, R; Fan, X	A narrative review of mindfulness-based therapy for schizophrenia, co-occurring substance use and comorbid cardiometabolic problems	Mindfulness-based therapy (MBT) has gained attention in recent years as a promising treatment for patients with schizophrenia for whom traditional interventions are not effective. Research demonstrates improvements in psychotic symptoms, emotion regulation, and other areas including re-hospitalization rates and insight into illness following MBT interventions. Yet MBT studies have not carefully r…	No	Yes	Yes	Yes	Yes	No
2006	Faulkner, G; Cohn, T A	Pharmacologic and nonpharmacologic strategies for weight gain and metabolic disturbance in patients treated with antipsychotic medications	Objectives: To provide an overview of pharmacologic and nonpharmacologic strategies for antipsychotic-associated weight gain and metabolic disturbance, to identify important areas for future research, and to make practice recommendations based on current knowledge. Methods: We undertook a selective review of interventions for weight gain and metabolic disturbance in the general population and in …	No	Yes	Yes	Yes	No	No
2016	Faure Walker, N; Brinchmann, K; Batura, D	Linking the evidence between urinary retention and antipsychotic or antidepressant drugs: A systematic review	Aims: Urinary retention (UR) occurs in patients on antipsychotic and antidepressant medication despite no apparent underlying urological cause. This review was undertaken to ascertain which of these medications are associated with UR and how often. Methods: A systematic literature search for evidence on antipsychotic and antidepressant medications and UR was completed in June 2015 using Scopus, P…	No	Yes	Yes	No	No	No
2007	Fava, G A	Forum: Financial conflicts of interest in psychiatry		No	No	0	0	0	0
2023	Feber, L; Peter, N; Schneider-Thoma, J; Siafis, S; Bighelli, I; Hansen, W.-P.; Prates Baldez, D; Salanti, G; Keefe, R S E; Engel, R R; Leucht, S	Antipsychotic drugs and their effects on cognitive function: protocol for a systematic review, pairwise, and network meta-analysis	Background: There is evidence that antipsychotic drugs differ in their effect on the cognitive symptoms of schizophrenia. So far, there is no comprehensive systematic review available that would enable providers and patients to make informed choices regarding this important aspect of treatment. With a large number of substances available, conventional pairwise meta-analyses will not be sufficient…	No	Yes	Yes	Yes	No	No
2021	Fei, X X; Wang, S Q; Zheng, X J; Liu, K Z; Liang, X M	Global research on cognitive behavioural therapy for schizophrenia from 2000 to 2019: a bibliometric analysis via CiteSpace	Background Cognitive behavioural therapy (CBT) is considered to be an effective treatment for schizophrenia. In recent years, researchers have published clinical research results on CBT for schizophrenia. However, there is currently a lack of bibliometric analysis on CBT for schizophrenia. Aims To understand the current situation and research trends of CBT for schizophrenia, and to provide valuab…	No	Yes	Yes	Yes	Yes	No
2020	Feng, Xuezhu; Jia, Yong; Cao, Xuelian; Ji, Tianyi; Zhao, Yawei; Tian, Huimin; Li, Na; Cheng, Zhaohua; Chen, Li	Morita therapy for schizophrenia: An updated meta-analysis.	Morita therapy was developed for common mental problems, and our aim was to evaluate the clinical effect of Morita therapy on schizophrenia. The literature was searched in 10 databases, namely, PubMed, Chinese National Knowledge Infrastructure (CNKI), Sinomed, Wanfang, Cochrane Library, UpToDate, Web of Science, Medline, PsycINFO and Embase, from inception to September 4, 2019. Random-effects mod…	No	Yes	Yes	Yes	Yes	Yes
2020	Fernandes, S; Fond, G; Zendjidjian, X Y; Baumstarck, K; Lançon, C; Berna, F; Schurhoff, F; Aouizerate, B; Henry, C; Etain, B; Samalin, L; Leboyer, M; Llorca, P.-M.; Coldefy, M; Auquier, P; Boyer, L	Measuring the patient experience of mental health care: A systematic and critical review of patient-reported experience measures	Background: There is growing concern about measuring patient experience with mental health care. There are currently numerous patient-reported experience measures (PREMs) available for mental health care, but there is little guidance for selecting the most suitable instruments. The objective of this systematic review was to provide an overview of the psychometric properties and the content of ava…	No	Yes	Yes	No	No	No
2020	Fernandes, Sara; Fond, Guillaume; Zendjidjian, Xavier Yves; Baumstarck, Karine; Lançon, Christophe; Berna, Fabrice; Schurhoff, Franck; Aouizerate, Bruno; Henry, Chantal; Etain, Bruno; Samalin, Ludovic; Leboyer, Marion; Llorca, Pierre-Michel; Coldefy, Magali; Auquier, Pascal; Boyer, Laurent	Measuring the Patient Experience of Mental Health Care: A Systematic and Critical Review of Patient-Reported Experience Measures.	BACKGROUND: There is growing concern about measuring patient experience with mental health care. There are currently numerous patient-reported experience measures (PREMs) available for mental health care, but there is little guidance for selecting the most suitable instruments. The objective of this systematic review was to provide an overview of the psychometric properties and the content of ava…	Yes	0	0	0	0	0
2021	Fernández-Abascal, Blanca; Suárez-Pinilla, Paula; Cobo-Corrales, Carlos; Crespo-Facorro, Benedicto; Suárez-Pinilla, Marta	In- and outpatient lifestyle interventions on diet and exercise and their effect on physical and psychological health: a systematic review and meta-analysis of randomised controlled trials in patients with schizophrenia spectrum disorders and first episode of psychosis.	Patients with non-affective psychosis often lead unhealthy lifestyles. We performed a systematic review and meta-analysis on non-pharmacological RCTs for improvement of diet and physical activity in non-affective psychosis patients, including first-episode psychosis. A variety of outcomes was analysed, including metabolic, psychopathology, cognitive, functional and quality of life outcomes. Fifty…	No	Yes	Yes	Yes	Yes	Yes
2003	Fernandez, H H; Trieschmann, M E; Friedman, J H	Treatment of psychosis in Parkinson's disease: Safety considerations	Psychosis only rarely occurs in patients with untreated Parkinson's disease. Much more commonly, psychosis is induced by drug therapy for Parkinson's disease and is the strongest known risk factor for nursing home placement. Delusions are less frequent than hallucinations, but are more concerning as they are often paranoid in nature. Treatment begins with a search for correctable infectious, toxi…	No	Yes	Yes	No	No	No
2013	Fernell, E; Eriksson, M A; Gillberg, C	Early diagnosis of autism and impact on prognosis: A narrative review	Autism spectrum disorders involve a set of clinical phenotypes that mirror an early onset of neurodevelopmental deviations, with core symptoms that can probably be related to a deficiency in the social instinct. Underlying the cognitive impairments there are physiological brain problems, caused by a large number of medical factors. This narrative review of systematic reviews and meta-analyses fro…	No	Yes	Yes	No	Yes	No
2017	Ferrarelli, F; Tononi, G	Reduced sleep spindle activity point to a TRN-MD thalamus-PFC circuit dysfunction in schizophrenia	Sleep disturbances have been reliably reported in patients with schizophrenia, thus suggesting that abnormal sleep may represent a core feature of this disorder. Traditional electroencephalographic studies investigating sleep architecture have found reduced deep non-rapid eye movement (NREM) sleep, or slow wave sleep (SWS), and increased REM density. However, these findings have been inconsistent…	No	Yes	Yes	Yes	No	No
2017	Ferreira, B R; Pio-Abreu, J L; Reis, J P; Figueiredo, A	Analysis of the prevalence of mental disorders in psoriasis: The relevance of psychiatric assessment in dermatology	Background: The boundary between Dermatology and Psychiatry has increasing recognition. Psoriasis is a common psychophysiological skin disease with a major impact on patient's quality of life and a paradigmatic example of a pathology in that boundary. Studies are needed to exactly point out the prevalence of specific psychopathology and mental disorders associated with psoriasis. This work intend…	No	Yes	Yes	Yes	No	No
2014	Ferrer, P; Ballarín, E; Sabaté, M; Vidal, X; Rottenkolber, M; Amelio, J; Hasford, J; Schmiedl, S; Ibáñez, L	Antiepileptic drugs and suicide: A systematic review of adverse effects	Background: Since the FDA (Food and Drug Administration) report on antiepileptic drugs (AEDs) and suicide risk was released (2008), several studies have been published on this controversial relationship. This systematic review (SR) gives an updated approach to this health issue. Summary: We searched 6 databases. We ultimately included 11 publications: 4 cohort studies, 1 case-crossover study, 2 c…	No	Yes	Yes	No	No	No
2005	Ferriter, M; Huband, N	Does the non-randomized controlled study have a place in the systematic review? A pilot study	Background: A major issue in any systematic review is deciding which trials or studies to include and which to exclude. The Cochrane Collaboration and similar respected organizations have traditionally viewed the randomized trial (RCT) as the only acceptable evidence on treatment outcome. However, many systematic reviews are indeterminate because they include insufficient RCTs whilst they reject …	No	Yes	Yes	No	No	No
2013	Fervaha, G; Foussias, G; Agid, O; Remington, G	Neural substrates underlying effort computation in schizophrenia	The lack of initiative, drive or effort in patients with schizophrenia is linked to marked functional impairments. However, our assessment of effort and motivation is crude, relying on clinical rating scales based largely on patient recall. In order to better understand the neurobiology of effort in schizophrenia, we need more rigorous measurements of this construct. In the behavioural neuroscien…	No	Yes	Yes	Yes	No	No
2011	Fett, A K J; Viechtbauer, W; Dominguez, M.-D.-G.; Penn, D L; van Os, J; Krabbendam, L	The relationship between neurocognition and social cognition with functional outcomes in schizophrenia: A meta-analysis	The current systematic review and meta-analysis provides an extended and comprehensive overview of the associations between neurocognitive and social cognitive functioning and different types of functional outcome. Literature searches were conducted in MEDLINE and PsycINFO and reference lists from identified articles to retrieve relevant studies on cross-sectional associations between neurocognit…	No	Yes	Yes	Yes	Yes	Yes
2012	Fiedorowicz, J G; Miller, D D; Bishop, J R; Calarge, C A; Ellingrod, V L; Haynes, W G	Systematic review and meta-analysis of pharmacological interventions for weight gain from antipsychotics and mood stabilizers	Pharmacological treatments for serious mental illness (SMI) can cause weight gain and adverse metabolic effects. Many second generation antipsychotics and mood stabilizers appear to be particularly problematic in this regard. Several studies have investigated interventions for antipsychotic-induced, or less commonly mood stabilizer-induced, weight gain. Both lifestyle and pharmacological interven…	No	Yes	Yes	Yes	No	Yes
2006	Fineberg, N A; Gale, T M; Sivakumaran, T	A review of antipsychotics in the treatment of obsessive compulsive disorder		No	No	0	0	0	0
2015	Fineberg, N A; Reghunandanan, S; Simpson, H B; Phillips, K A; Richter, M A; Matthews, K; Stein, D J; Sareen, J; Brown, A; Sookman, D	Obsessive-compulsive disorder (OCD): Practical strategies for pharmacological and somatic treatment in adults	This narrative review gathers together a range of international experts to critically appraise the existing trial-based evidence relating to the efficacy and tolerability of pharmacotherapy for obsessive compulsive disorder in adults. We discuss the diagnostic evaluation and clinical characteristics followed by treatment options suitable for the clinician working from primary through to specialis…	No	Yes	Yes	No	No	No
2015	Firth, J; Cotter, J; Elliott, R; French, P; Yung, A R	A systematic review and meta-Analysis of exercise interventions in schizophrenia patients	Background The typically poor outcomes of schizophrenia could be improved through interventions that reduce cardiometabolic risk, negative symptoms and cognitive deficits; aspects of the illness which often go untreated. The present review and meta-Analysis aimed to establish the effectiveness of exercise for improving both physical and mental health outcomes in schizophrenia patients. Method We …	No	Yes	Yes	Yes	Yes	Yes
2018	Firth, J; Rosenbaum, S; Ward, P B; Curtis, J; Teasdale, S B; Yung, A R; Sarris, J	Adjunctive nutrients in first-episode psychosis: A systematic review of efficacy, tolerability and neurobiological mechanisms	Aim: The effects of nutrient-based treatments, including adjunctive vitamin or antioxidant supplementation, have been explored extensively in long-term schizophrenia. However, no systematic evaluation of trials in “first-episode psychosis” (FEP) has been conducted, despite the potential benefits of using these treatments during the early stages of illness. Therefore, we aimed to review all studie…	No	Yes	Yes	No	No	No
2010	Fišar, Z; Hroudová, J	Common aspects of neuroplasticity, stress, mood disorders and mitochondrial functions	Neuroplasticity is a fundamental mechanism of neuronal adaptation to external and internal stimuli. There are evidences that chronic stress and mood disorders disrupt neuroplasticity, while antidepressant treatment can enhance neuroplasticity. Mitochondria strongly affect many intracellular processes coupled to plasticity and neuron survival. Mitochondrial dysfunctions are assuming an increasingl…	No	Yes	Yes	No	No	No
2016	Fisher, M; Herman, A; Stephens, D B; Vinogradov, S	Neuroscience-informed computer-assisted cognitive training in schizophrenia	Schizophrenia is a heterogeneous psychiatric syndrome characterized by psychosis. It is also a neurodevelopmental disorder. In the earliest phases of the illness, at-risk individuals exhibit subtle, nonspecific symptoms, including cognitive dysfunction and progressive brain volumetric loss. Generally, schizophrenia is characterized by abnormal/inefficient neural system operations and neural oscil…	No	Yes	Yes	Yes	yes	No
2006	Fitzgerald, P B	A review of developments in brain stimulation and the treatment of psychiatric disorders	Objective: To examine developments in the application and use of a number of developing brain stimulation techniques for psychiatric disorders including treatment resistant major depression. Method: A review of studies outlining the development of the research base pertaining to the use of Transcranial Magnetic Stimulation (TMS), Magnetic Seizure Therapy (MST), Vagal Nerve Stimulation (VNS) and D…	No	Yes	Yes	Yes	No	No
2011	Fleeman, N; Dundar, Y; Dickson, R; Jorgensen, A; Pushpakom, S; McLeod, C; Pirmohamed, M; Walley, T	Cytochrome P450 testing for prescribing antipsychotics in adults with schizophrenia: Systematic review and meta-analyses	There is wide variability in the response of individuals to standard doses of antipsychotic drugs. It has been suggested that this may be partly explained by differences in the cytochrome P450 (CYP450) enzyme system responsible for metabolizing the drugs. We conducted a systematic review and meta-analyses to consider whether testing for CYP450 single nucleotide polymorphisms in adults starting an…	No	Yes	Yes	Yes	No	Yes
2017	Fleischhacker, W W	A meta viewonmeta-analyses		No	No	0	0	0	0
2003	Fleischhacker, W W; Czobor, P; Hummer, M; Kemmler, G; Kohnen, R; Volavka, J	Placebo or active control trials of antipsychotic drugs?	The placebo-controlled trial has been the standard method to demonstrate efficacy and safety of antipsychotic drugs. We reviewed the scientific and ethical advantages and disadvantages of the placebo-controlled trial and an alternative method, the active- control trial, focusing more specifically on the active-control noninferiority trial. Recent meta-analyses indicate that a therapeutic dose of …	No	Yes	Yes	Yes	No	No
1997	Fleischhacker, W W; Hummer, M	Drug treatment of schizophrenia in the 1990s. Achievements and future possibilities in optimising outcomes	The current state of the art of the pharmacological treatment of schizophrenia, and a review of the latest findings in antipsychotic drug development are presented. A first step in optimising treatment is an increase in the awareness and implementation of existing treatment standards. The introduction of clozapine challenges the view that all antipsychotics are of similar efficacy; the drug has a…	No	Yes	Yes	Yes	No	No
2021	Fogaca, L Z; Portella, C F S; Ghelman, R; Abdala, C V M; Schveitzer, M C	Mind-Body Therapies From Traditional Chinese Medicine: Evidence Map	Background: The mind-body therapies of traditional Chinese medicine include several intervention types and combine physical poses with conscious relaxation and breathing techniques. The purpose of this Evidence Map is to describe these different interventions and report related health outcomes.Methods: This evidence map is based on the 3iE Evidence Gap Map methodology. We searched seven electroni…	No	Yes	Yes	Yes	No	No
2023	Foley, Éimear M; Khandaker, Golam M	Cytokines in psychosis: From mechanism towards treatment and prediction	Comments on an article by S. Halstead et al. (see record [rid]2023-57691-014[/rid]). Studies of peripheral blood concentrations of inflammatory markers, such as cytokines (eg, interleukin [IL]-6) and acute phase proteins (eg, C-reactive protein), have provided some of the most consistent evidence implicating low-grade systemic inflammation in schizophrenia and related psychotic disorders. Sean Ha…	No	Yes	Yes	Yes	No	No
2020	Fond, G B; Lagier, J.-C.; Honore, S; Lancon, C; Korchia, T; De Verville, P.-L.S.; Llorca, P.-M.; Auquier, P; Guedj, E; Boyer, L	Microbiota-orientated treatments for major depression and schizophrenia	Background and significance. There is a need to develop new hypothesis-driven treatment for both both major depression (MD) and schizophrenia in which the risk of depression is 5 times higher than the general population. Major depression has been also associated with poor illness outcomes including pain, metabolic disturbances, and less adherence. Conventional antidepressants are partly effective…	No	Yes	Yes	Yes	No	No
2014	Fond, G; Hamdani, N; Kapczinski, F; Boukouaci, W; Drancourt, N; Dargel, A; Oliveira, J; Le Guen, E; Marlinge, E; Tamouza, R; Leboyer, M	Effectiveness and tolerance of anti-inflammatory drugs' add-on therapy in major mental disorders: a systematic qualitative review	ObjectiveTo provide a systematic review of the literature regarding the efficacy of anti-inflammatory drugs in three major mental disorders [major depressive disorder (MDD), schizophrenia and bipolar disorders]. MethodFour databases were explored, without any year or language restrictions. The baseline search paradigm was limited to open-labelled clinical and randomized controlled trials (RCTs). …	No	Yes	Yes	Yes	No	No
2012	Fond, G; Macgregor, A; Attal, J; Larue, A; Brittner, M; Ducasse, D; Capdevielle, D	Treating patients with schizophrenia deficit with erythropoietin?	This systematic review summarizes and critically appraises the literature on the effect of erythropoietin (EPO) in schizophrenia patients and the pathophysiological mechanisms that may explain the potential of its use in this disease. EPO is mainly known for its regulatory activity in the synthesis of erythrocytes and is frequently used in treatment of chronic anemia. This cytokine, however, has …	No	Yes	Yes	Yes	No	No
2020	Fond, Guillaume; Lançon, Christophe; Korchia, Theo; Auquier, Pascal; Boyer, Laurent	The role of inflammation in the treatment of schizophrenia	Background: Inflammation plays a major role in the onset and maintenance of schizophrenia. The objective of the present work was to synthetize in a narrative review the recent findings in the field of inflammation in schizophrenia and their application in daily practice. Method: This review was based on the most recent meta-analyses and randomized controlled trials. Results: The disturbed cytokin…	No	Yes	Yes	Yes	No	No
2013	Fontanarosa, Joann; Uhl, Stacey; Oyesanmi, Olu; Schoelles, Karen M	Interventions for Adult Offenders With Serious Mental Illness	OBJECTIVE: To comprehensively review the evidence for treatments for offenders with serious mental illness (i.e., schizophrenia, schizoaffective disorder, bipolar disorder, or major depression) in jail, prison, or forensic hospital, or transitioning from any of these settings to the community (e.g., home, halfway house). DATA SOURCES: We searched 12 internal and external databases including MEDLI…	No	Yes	Yes	Yes	Yes	No
2011	Fontao, M I; Hoffmann, K	Psychosocial treatment in group format with people diagnosed with schizophrenia: Results and limitations of empirical research	Psychosocial treatment in group format with people diagnosed with schizophrenia has been applied for decades. Meta-analyses and reviews support the clinical impression that psychosocial treatment in group format is effective. The most investigated forms of group treatment are social skills groups, psycho-educational groups with patients and families, and cognitive-behavioural therapy. Psychodynam…	No	Yes	Yes	Yes	Yes	No
2007	Fontenelle, L F; Nascimento, A L; Mendlowicz, M V; Shavitt, R G; Versiani, M	An update on the pharmacological treatment of obsessive-compulsive disorder	The purpose of this article is to introduce the reader to an updated evidence-based drug treatment algorithm to be employed in patients with obsessive-compulsive disorder (OCD). Relevant studies were identified through a comprehensive review and classified according to the type of patients enrolled, the quality of the study design and the invasiveness, availability and complexity of the therapeut…	No	Yes	Yes	No	No	No
2021	Fordham, B; Sugavanam, T; Edwards, K; Hemming, K; Howick, J; Copsey, B; Lee, H; Kaidesoja, M; Kirtley, S; Hopewell, S; Das Nair, R; Howard, R; Stallard, P; Hamer-Hunt, J; Cooper, Z; Lamb, S E	Cognitive-behavioural therapy for a variety of conditions: An overview of systematic reviews and panoramic meta-analysis	Background: Cognitive-behavioural therapy aims to increase quality of life by changing cognitive and behavioural factors that maintain problematic symptoms. A previous overview of cognitive-behavioural therapy systematic reviews suggested that cognitive-behavioural therapy was effective for many conditions. However, few of the included reviews synthesised randomised controlled trials. Objectives:…	No	Yes	Yes	No	Yes	No
1999	Foster, R H; Goa, K L	Olanzapine - A pharmacoeconomic review of its use in schizophrenia	Sources: Medical literature published in any language since 1966 on olanzapine, identified using AdisBase (a proprietary database of Adis International, Auckland, New Zealand) and Medline. Additional references were identified from the reference lists of published articles. Bibliographical information, including contributory unpublished data, was also requested from the company developing the dru…	No	Yes	Yes	Yes	No	No
2020	Frajerman, A; Morin, V; Chaumette, B; Kebir, O; Krebs, M.-O.	[Management of cardiovascular co-morbidities in young patients with early onset psychosis: State of the art and therapeutic perspectives].	Patients with psychiatric disorders have a decrease in their life expectancy. Excess mortality of patients with schizophrenia was demonstrated by a meta-analysis in the late 1990s and has not decreased for the past 30years. A recent meta-analysis including nearly 250,000 patients with schizophrenia found an average decrease in life expectancy of 14.5years (CI95: 11,2-17,8), more important for men…	No	Yes	Yes	Yes	No	No
2015	Franchi, J A M; Quiles, C; Belzeaux, R; Adida, M; Azorin, J M	Negative symptoms of schizophrenia: from electrophysiology to electrotherapy	The aim of this review of the literature is to summarize the state of the knowledge concerning the relationship between negative symptoms in schizophrenia, electrophysiology and electrotherapy. The scientific literature search of international articles was performed during August and September 2015 using the PubMed electronic database. We used the following MeSH terms: "Negative symptoms", "Schiz…	No	Yes	Yes	Yes	No	No
2014	Franck, N	Cognitive remediation and work outcome in schizophrenia	Recovery is partly defined by the patients' capacity to work, since doing well in a job favors hope and responsibilities' taking. Diminished job placement or tenure is linked with cognitive disorders, which impact directly and indirectly (through negative symptoms) functional outcomes. Attention, executive functions and working memory disorders can result in an alteration of the ability to manage…	No	Yes	Yes	Yes	Yes	No
1994	Frankenburg, F R; Zanarini, M C	Uses of clozapine in nonschizophrenic patients	Clozapine is a novel antipsychotic agent used in the treatment of schizophrenic patients who have not responded to or have been unable to tolerate conventional neuroleptic therapy. In this paper, the literature surveying the uses of clozapine in the treatment of patients with nonschizophrenic illnesses, in particular psychotic affective disorders (bipolar disorder and schizoaffective disorder), w…	No	Yes	Yes	No	No	No
2014	Freed, Brian; Assall, Oliver Paul; Panagiotakis, Gary; Bang, Heejung; Park, Jongbae J; Moroz, Alex; Baethge, Christopher	Assessing blinding in trials of psychiatric disorders: a meta-analysis based on blinding index.	The assessment of blinding in RCTs is rarely performed. Currently most studies that do report data on evaluation of blinding merely report percentages of correct guessing, not taking into account correct guessing by chance. Blinding assessment using the blinding index (BI) has never been performed in a systematic review on studies of major psychiatric disorders. This study is a systematic review …	No	Yes	Yes	Yes	No	Yes
2018	Freedman, R	Returning to the doctor-patient alliance		No	No	0	0	0	0
2006	Freeman, Chris	Editorial for ECT	In April 2003, the National Institute for Clinical Excellence (NICE) published its guidance on electroconvulsive therapy (ECT). NICE did endorse the use of ECT but only in a limited way and as a treatment of last resort. NICE made many other sensible recommendations pointing out the need for informed consent, a documented risk benefit assessment for each individual who was being considered for EC…	No	Yes	Yes	Yes	No	No
2002	Freeman, H L	Mirror-image studies		No	No	0	0	0	0
2021	Fregni, Felipe; El-Hagrassy, Mirret M; Pacheco-Barrios, Kevin; Carvalho, Sandra; Leite, Jorge; Simis, Marcel; Brunelin, Jerome; Nakamura-Palacios, Ester Miyuki; Marangolo, Paola; Venkatasubramanian, Ganesan; San-Juan, Daniel; Caumo, Wolnei; Bikson, Marom; Brunoni, André R	Evidence-Based Guidelines and Secondary Meta-Analysis for the Use of Transcranial Direct Current Stimulation in Neurological and Psychiatric Disorders.	BACKGROUND: Transcranial direct current stimulation has shown promising clinical results, leading to increased demand for an evidence-based review on its clinical effects. OBJECTIVE: We convened a team of transcranial direct current stimulation experts to conduct a systematic review of clinical trials with more than 1 session of stimulation testing: pain, Parkinson's disease motor function and co…	No	Yes	Yes	Yes	No	Yes
2009	Freitas, C; Fregni, F; Pascual-Leone, A	Meta-analysis of the effects of repetitive transcranial magnetic stimulation (rTMS) on negative and positive symptoms in schizophrenia	Background: A growing body of evidence suggests that repetitive transcranial magnetic stimulation (rTMS) can alleviate negative and positive symptoms of refractory schizophrenia. However, trials to date have been small and results are mixed. Methods: We performed meta-analyses of all prospective studies of the therapeutic application of rTMS in refractory schizophrenia assessing the effects of hi…	No	Yes	Yes	Yes	No	Yes
2021	Fried, E I; Koenders, M A; Blom, J D	Bleuler revisited: on persecutory delusions and their resistance to therapy		No	No	0	0	0	0
1992	Friedman, L; Lys, C; Schulz, S C	The relationship of structural brain imaging parameters to antipsychotic treatment response: A review		No	No	0	0	0	0
2019	Froján-Parga, M X; Núñez de Prado-Gordillo, M; Álvarez-Iglesias, A; Alonso-Vega, J	Functional Behavioral Assessment-based interventions on adults’ delusions, hallucinations and disorganized speech: A single case meta-analysis	The Functional Behavioral Assessment (FBA) approach involves the use of single-case designs (SCD) to study the problem behavior-environment contingencies and conduct interventions that consider this functional relationship. Although this approach has been considered an evidence-based practice (EBP) for the treatment of several psychological problems, no meta-analytic studies of FBA-based interven…	No	Yes	Yes	No	Yes	Yes
2016	Fu, D.-J.; Turkoz, I; Bossie, C A; Patel, H; Alphs, L	Rapid onset of treatment effects on psychosis, depression, and mania in patients with acute exacerbation of schizoaffective disorder following treatment with oral extended-release paliperidone	Background Patients with schizoaffective disorder (SCA) experience complicated interplays of psychotic, depressive, and manic symptoms. Paliperidone extended-release (pali ER) tablets have been shown to be efficacious in these patients, but treatment response has not been studied relative to the onset of effects for these symptom domains. Methods In a pooled analysis of data from two 6-week, rand…	No	Yes	Yes	Yes	No	No
2020	Fuentes, J J; Fonseca, F; Elices, M; Farré, M; Torrens, M	Therapeutic Use of LSD in Psychiatry: A Systematic Review of Randomized-Controlled Clinical Trials	Lysergic acid diethylamide (LSD) was studied from the 1950s to the 1970s to evaluate behavioral and personality changes, as well as remission of psychiatric symptoms in various disorders. LSD was used in the treatment of anxiety, depression, psychosomatic diseases and addiction. However, most of the studies were not performed under contemporary standards, and it has taken several decades for a re…	No	Yes	Yes	Yes	No	No
2014	Furczyk, K; Thome, J	Adult ADHD and suicide	While suicidal behaviour has been implicated in a plethora of psychiatric disorders including depression, psychoses and substance abuse, its association with adult ADHD is largely under-researched. Given that emotional instability and the high prevalence of comorbid conditions such as mood disorders and alcohol/drug dependence are typical for ADHD, the question of suicide risk must not be neglect…	No	Yes	Yes	No	No	No
2001	Furukawa, T A; Bustillo, J R; Lauriello, J; Keith, S	Psychosocial treatment for schizophrenia [12] (multiple letters)		No	No	0	0	0	0
2013	Furuya, M; Miyaoka, T; Tsumori, T; Liaury, K; Hashioka, S; Wake, R; Tsuchie, K; Fukushima, M; Ezoe, S; Horiguchi, J	Yokukansan promotes hippocampal neurogenesis associated with the suppression of activated microglia in Gunn rat	Background: The pathophysiology of schizophrenia (SCZ) remains unclear, and its treatment is far from ideal. We have previously reported that yokukansan (YKS), which is a traditional Japanese medicine, is effective as an adjunctive therapy for SCZ. However, the mechanisms underlying the action of YKS have not yet been completely elucidated. A recent meta-analysis study has shown that adjuvant ant…	No	Yes	Yes	Yes	No	No
2014	Fusar-Poli, P; Carpenter, W T; Woods, S W; McGlashan, T H	Attenuated psychosis syndrome: Ready for DSM-5.1?	Prodromal features of the schizophrenia syndrome have been described for a century, and work in the past two decades has produced a substantial literature based on these features to identify individuals at increased risk for developing a psychotic disorder. Sometimes conceptualized as a risk state and sometimes as early manifestations of a disorder, the work has been conducted with several relate…	No	Yes	Yes	Yes	No	No
2015	Fusar-Poli, P; Papanastasiou, E; Stahl, D; Rocchetti, M; Carpenter, W; Shergill, S; McGuire, P	Treatments of Negative Symptoms in Schizophrenia: Meta-Analysis of 168 Randomized Placebo-Controlled Trials	Objectives: Existing treatments for schizophrenia can improve positive symptoms, but it is unclear if they have any impact on negative symptoms. This meta-analysis was conducted to assess the efficacy of available treatments for negative symptoms in schizophrenia. Methods: All randomized-controlled trials of interventions for negative symptoms in schizophrenia until December 2013 were retrieved; …	No	Yes	Yes	Yes	Yes	Yes
2022	Fusar-Poli, P; Radua, J; Davies, C; Jauhar, S	Overoptimistic Literature and Methodological Biases Favoring Cognitive Behavioral Therapy for the Prevention of Psychosis		No	No	0	0	0	0
2019	Fusar-Poli, Paolo; Davies, Cathy; Solmi, Marco; Brondino, Natascia; De Micheli, Andrea; Kotlicka-Antczak, Magdalena; Shin, Jae Il; Radua, Joaquim	Preventive Treatments for Psychosis: Umbrella Review (Just the Evidence).	Background: Indicated primary prevention in young people at Clinical High Risk for Psychosis (CHR-P) is a promising avenue for improving outcomes of one of the most severe mental disorders but their effectiveness has recently been questioned. Methods: Umbrella review. A multi-step independent literature search of Web of Science until January 11, 2019, identified interventional meta-analyses in CH…	No	Yes	Yes	No	Yes	No
2017	Gaballa, D; Drowos, J; Hennekens, C H	Smoking Cessation: The Urgent Need for Increased Utilization of Varenicline		No	No	0	0	0	0
2006	Gadde, K M; Allison, D B	Cannabinoid-1 receptor antagonist, rimonabant, for management of obesity and related risks		No	No	0	0	0	0
2012	Gadelha, A; Noto, C S; De Jesus Mari, J	Pharmacological treatment of schizophrenia	Background: A lack of human and financial resources, as well as effective health systems, leads to a worldwide treatment gap for schizophrenia. The aim of this paper is to propose evidence-based antipsychotics interventions for people with schizophrenia with special focus in low and middle income countries (LAMIC) reality. Method: A comprehensive search was conducted to locate the main clinical t…	No	Yes	Yes	Yes	No	No
2016	Gaebel, W; Großimlinghaus, I; Kerst, A; Cohen, Y; Hinsche-Böckenholt, A; Johnson, B; Mucic, D; Petrea, I; Rössler, W; Thornicroft, G; Zielasek, J	European Psychiatric Association (EPA) guidance on the quality of eMental health interventions in the treatment of psychotic disorders	The main aim was to develop recommendations on eMental health interventions for the treatment of psychotic disorders. A systematic literature search on eMental health interventions was performed, and 24 articles about interventions in psychotic disorders were retrieved and systematically assessed for their quality. Studies were characterized by a large heterogeneity with regard to study type, sam…	No	Yes	Yes	Yes	Yes	No
2003	Gaebel, W; Janssen, B; Riesbeck, M	Modern Treatment Concepts in Schizophrenia	On the basis of available practice guidelines for schizophrenia, contemporary treatment principles for schizophrenia leading to phase- or stage-oriented, multidimensional treatment approaches are described. Additionally, based on current research programmes, future treatment developments are presented.	No	Yes	Yes	Yes	No	No
2018	Galderisi, S; Rucci, P; Kirkpatrick, B; Mucci, A; Gibertoni, D; Rocca, P; Rossi, A; Bertolino, A; Strauss, G P; Aguglia, E; Bellomo, A; Murri, M B; Bucci, P; Carpiniello, B; Comparelli, A; Cuomo, A; De Berardis, D; Dell'Osso, L; Di Fabio, F; Gelao, B; Marchesi, C; Monteleone, P; Montemagni, C; Orsenigo, G; Pacitti, F; Roncone, R; Santonastaso, P; Siracusano, A; Vignapiano, A; Vita, A; Zeppegno, P…	Interplay among psychopathologic variables, personal resources, context-related factors, and real-life functioning in individuals with schizophrenia a network analysis	IMPORTANCE Enhanced understanding of factors associated with symptomatic and functional recovery is instrumental to designing personalized treatment plans for people with schizophrenia. To date, this is the first study using network analysis to investigate the associations among cognitive, psychopathologic, and psychosocial variables in a large sample of community-dwelling individuals with schizo…	No	Yes	Yes	Yes	No	No
2008	Gale, John; Sánchez España, Beatriz	Evidence for the effectiveness of therapeutic community treatment of the psychoses	Lees et al. (2004) brought together a wide range of papers discussing all aspects of therapeutic community research. They consider which methods are most appropriate in the unique environment of therapeutic communities, as well as ethical questions. The volume includes several research studies undertaken in the UK. Other studies showing the effectiveness of therapeutic community treatment have al…	No	Yes	Yes	No	Yes	No
2022	Gallagher, K E; Funaro, M C; Woods, S W	Prescription Stimulants and the Risk of Psychosis: A Systematic Review of Observational Studies	Purpose/Background Stimulants can cause psychotic symptoms at high doses and with parenteral use, but it remains uncertain whether the clinical use of prescription stimulants (PS) at therapeutic doses precipitates psychosis or influences long-term psychosis risk. Although serious, psychosis is a relatively uncommon event that is difficult to detect in brief randomized controlled trials. There hav…	No	Yes	Yes	No	No	No
2012	Gallego, J A; Bonetti, J; Zhang, J; Kane, J M	Prevalence and correlates of antipsychotic polypharmacy: A systematic review and meta-regression of global and regional trends from the 1970s to 2009	Objective: To assess the prevalence and correlates of antipsychotic polypharmacy (APP) across decades and regions. Methods: Electronic PubMed/Google Scholar search for studies reporting on APP, published from 1970 to 05/2009. Median rates and interquartile ranges (IQR) were calculated and compared using non-parametric tests. Demographic and clinical variables were tested as correlates of APP in b…	No	Yes	Yes	Yes	No	Yes
2022	Galletly, C A	Effective family interventions for people with schizophrenia		No	No	0	0	0	0
2017	Galling, B; Roldán, A; Hagi, K; Rietschel, L; Walyzada, F; Zheng, W; Cao, X.-L.; Xiang, Y.-T.; Zink, M; Kane, J M; Nielsen, J; Leucht, S; Correll, C U	Antipsychotic augmentation vs. monotherapy in schizophrenia: systematic review, meta-analysis and meta-regression analysis	Antipsychotic polypharmacy in schizophrenia is much debated, since it is common and costly with unclear evidence for its efficacy and safety. We conducted a systematic literature search and a random effects meta-analysis of randomized trials comparing augmentation with a second antipsychotic vs. continued antipsychotic monotherapy in schizophrenia. Co-primary outcomes were total symptom reduction…	No	Yes	Yes	Yes	No	Yes
2016	Galling, B; Roldán, A; Rietschel, L; Hagi, K; Walyzada, F; Zheng, W; Cao, X.-L.; Xiang, Y.-T.; Kane, J M; Correll, C U	Safety and tolerability of antipsychotic co-treatment in patients with schizophrenia: Results from a systematic review and meta-analysis of randomized controlled trials	Introduction: Antipsychotic co-treatment is common in schizophrenia, despite lacking evidence for its efficacy and safety.Areas: We conducted a systematic search of PubMed/PsycInfo/CJN/WangFan/CBM without language restrictions from database inception until 05/25/2015 for randomized trials comparing antipsychotic monotherapy with antipsychotic co-treatment in ≥20 adults with schizophrenia reportin…	No	Yes	Yes	Yes	No	Yes
2018	Galling, B; Vernon, J A; Pagsberg, A K; Wadhwa, A; Grudnikoff, E; Seidman, A J; Tsoy-Podosenin, M; Poyurovsky, M; Kane, J M; Correll, C U	Efficacy and safety of antidepressant augmentation of continued antipsychotic treatment in patients with schizophrenia	Objective: To evaluate the efficacy and safety of antidepressant augmentation of antipsychotics in schizophrenia. Methods: Systematic literature search (PubMed/MEDLINE/PsycINFO/Cochrane Library) from database inception until 10/10/2017 for randomized, double-blind, efficacy-focused trials comparing adjunctive antidepressants vs. placebo in schizophrenia. Results: In a random-effects meta-analysis…	No	Yes	Yes	Yes	No	No
2020	Gandara, V; Pineda, J A; Shu, I.-W.; Singh, F	A Systematic Review of the Potential Use of Neurofeedback in Patients With Schizophrenia	Schizophrenia (SCZ) is a neurodevelopmental disorder characterized by positive symptoms (hallucinations and delusions), negative symptoms (anhedonia, social withdrawal) and marked cognitive deficits (memory, executive function, and attention). Current mainstays of treatment, including medications and psychotherapy, do not adequately address cognitive symptoms, which are essential for everyday fun…	No	Yes	Yes	Yes	No	No
2016	Garay, R P; Bourin, M; De Paillette, E; Samalin, L; Hameg, A; Llorca, P.-M.	Potential serotonergic agents for the treatment of schizophrenia	Introduction: For the last 30 years, drugs targeting serotonin receptors (5-HTR) have been intensively investigated in schizophrenia. New drugs targeting 5-HTRs are under development in patients with schizophrenia.Areas covered: In this review, the authors describe the recent clinical trials for schizophrenia with selective serotonergic agents and provide an opinion on how the investigated drugs …	No	Yes	Yes	Yes	No	No
2012	García-Ruiz, Antonio J; Pérez-Costillas, Lucía; Montesinos, Ana C; Alcalde, Javier; Oyagüez, Itziar; Casado, Miguel A	Cost-effectiveness analysis of antipsychotics in reducing schizophrenia relapses.	BACKGROUND: Schizophrenia is a severe form of mental illness which is associated with significant and long-lasting health, social and financial burdens.The aim of this project is to assess the efficiency of the antipsychotics used in Spain in reducing schizophrenia relapses under the Spanish Health System perspective. MATERIAL AND METHODS: A decision-analytic model was developed to explore the re…	No	Yes	Yes	Yes	No	No
2016	García, S; Martínez-Cengotitabengoa, M; López-Zurbano, S; Zorrilla, I; López, P; Vieta, E; González-Pinto, A	Adherence to antipsychotic medication in bipolar disorder and schizophrenic patients	Antipsychotics are the drugs prescribed to treat psychotic disorders; however, patients often fail to adhere to their treatment, and this has a severe negative effect on prognosis in these kinds of illnesses. Among the wide range of risk factors for treatment nonadherence, this systematic review covers those that are most important from the point of view of clinicians and patients and proposes gu…	No	Yes	Yes	Yes	No	No
2022	Gardiner, P M; Kinnafick, F.-E.; Breen, K C; Girardi, A; Hartescu, I	Behavioural, medical & environmental interventions to improve sleep quality for mental health inpatients in secure settings: a systematic review & meta-analysis	Despite the bidirectional relationship between sleep and mental health, the effect of interventions to improve sleep quality for inpatients from secure psychiatric settings has not been examined. The current work aimed to identify the effect of interventions for improving sleep quality for these inpatients and identify moderating factors. Eligible studies involved secure psychiatric inpatients (a…	No	Yes	Yes	No	Yes	Yes
2013	Gardner, D M; Murphy, A L; Kutcher, S; Beaulieu, S; Carandang, C; Labelle, A; Lalonde, P; Malla, A; Milliken, H; O'Donovan, C; Schaffer, A; Soni, J; Taylor, V H; Williams, R	Evidence review and clinical guidance for the use of ziprasidone in Canada	While indicated for schizophrenia and acute mania, ziprasidone's evidence base and use in clinical practice extends beyond these regulatory approvals. We, an invited panel of experts led by a working group of 3, critically examined the evidence and our collective experience regarding the effectiveness, tolerability and safety of ziprasidone across its clinical uses. There was no opportunity for m…	No	Yes	Yes	Yes	No	No
2016	Garner, B; Phillips, L J; Bendall, S; Hetrick, S E	Antiglucocorticoid and related treatments for psychosis	Background: Hypothalamic-pituitary-adrenal (HPA) axis dysregulation has been implicated in the development and relapse of psychotic disorders. Elevated cortisol secretion has been positively linked with symptom severity in people with psychosis. Antiglucocorticoid and related drugs that target the HPA axis may be useful for the treatment of individuals with psychosis. Objectives: 1. To determine …	No	Yes	Yes	Yes	No	Yes
2016	Garnock-Jones, K P	Brexpiprazole: A Review in Schizophrenia	Oral brexpiprazole (Rexulti®) is a partial dopamine D2 agonist, which also has activity at several other receptors. This article reviews the pharmacological properties of brexpiprazole and its clinical efficacy and tolerability in patients with schizophrenia; its use in patients with major depressive disorder is beyond the scope of this review. Brexpiprazole 2–4 mg/day was generally effective in …	No	Yes	Yes	Yes	No	No
2022	Garosi, A; Richieri, R; Boyer, L; Lancon, C; Fond, G	Which antipsychotics should be chosen for the treatment of schizo-obsessive disorder?		No	No	0	0	0	0
2017	Gastaldon, C; Papola, D; Ostuzzi, G	Antipsychotic combinations in schizophrenia	In the treatment of resistant schizophrenia, a number of meta-analyses attempted to quantify the efficacy and tolerability of antipsychotic (AP) polypharmacy v. monotherapy with contradictory results. Recently, a systematic review and meta-analysis of randomised controlled trials investigated the efficacy and tolerability of AP combination v. monotherapy in schizophrenia. It included 31 studies: …	No	Yes	Yes	Yes	No	No
2006	Gaudiano, B A	Is symptomatic improvement in clinical trials of cognitive-behavioral therapy for psychosis clinically significant?	Although cognitive-behavioral therapy (CBT) is becoming increasingly popular as an adjunctive treatment for psychosis, few studies to date have examined the clinical (in contrast to statistical) significance of treatment gains using standardized methods. The aim of the current study was to investigate the clinical significance of symptomatic reductions reported in trials of CBT for schizophrenia …	No	Yes	Yes	Yes	Yes	No
2005	Gaudiano, B A	Cognitive behavior therapies for psychotic disorders: Current empirical status and future directions	Although cognitive behavior therapy (CBT) has strong empirical support for treating a diverse array of psychological conditions, only recently has research begun to examine its efficacy in treating the symptoms associated with schizophrenia and other psychotic disorders. Several randomized controlled trials have been conducted on CBT for psychosis with some positive results, but trials comparing …	No	Yes	Yes	Yes	Yes	No
2022	Gega, L; Jankovic, D; Saramago, P; Marshall, D; Dawson, S; Brabyn, S; Nikolaidis, G F; Melton, H; Churchill, R; Bojke, L	Digital interventions in mental health: evidence syntheses and economic modelling	Background: Economic evaluations provide evidence on whether or not digital interventions offer value for money, based on their costs and outcomes relative to the costs and outcomes of alternatives. Objectives: (1) Evaluate and summarise published economic studies about digital interventions across different technologies, therapies, comparators and mental health conditions; (2) synthesise clinica…	No	Yes	Yes	No	No	No
2019	Gentile, S; Fusco, M L	Schizophrenia and motherhood	The primary aim of this study was to analyze the impact of schizophrenic disorders on pregnancy outcomes. The secondary aim was to briefly analyze the potential role of antipsychotic treatment on influencing pregnancy outcomes in expectant mothers with schizophrenia. We searched the MEDLINE, PsycINFO, and Science.gov databases for articles published in English from January 1980 to January 2019. W…	No	Yes	Yes	Yes	No	No
2022	Geoffroy, M.-C.; Bouchard, S; Per, M; Khoury, B; Chartrand, E; Renaud, J; Turecki, G; Colman, I; Orri, M	Prevalence of suicidal ideation and self-harm behaviours in children aged 12 years and younger: a systematic review and meta-analysis	Background: Suicide in children is a pressing public health concern. The increasing number of deaths by suicide and emergency visits for suicidal ideation and self-harm in children might not be fully representative; it is likely that many more children are in distress but do not seek out help. We conducted a systematic review and meta-analysis of existing studies to quantify the prevalence of sui…	No	Yes	Yes	No	No	Yes
2003	George, M S; Nahas, Z; Lisanby, S H; Schlaepfer, T; Kozel, F A; Greenberg, B D	Transcranial magnetic stimulation	TMS is a powerful new tool with extremely interesting research and therapeutic potentials. Further understanding of the ways by which TMS changes neuronal function, especially as a function of its use parameters, will improve its ability to answer neuroscience questions as well as to treat diseases. Because of its noninvasiveness, it does not readily fit under the umbrella of neurosurgery. Nevert…	No	Yes	Yes	No	No	No
2017	Geretsegger, M; Mössler, K A; Bieleninik, L; Chen, X.-J.; Heldal, T O; Gold, C	Music therapy for people with schizophrenia and schizophrenia-like disorders	Background: Music therapy is a therapeutic approach that uses musical interaction as a means of communication and expression. Within the area of serious mental disorders, the aim of the therapy is to help people improve their emotional and relational competencies, and address issues they may not be able to using words alone. Objectives: To review the effects of music therapy, or music therapy add…	No	Yes	Yes	Yes	Yes	Yes
2011	Gibbons, R D; Mann, J J	Strategies for quantifying the relationship between medications and suicidal behaviour: What has been learned?	In recent years there has been considerable concern that certain classes of drugs, for example antidepressants, may increase the risk of suicide. In this current opinion article, we examine the literature on methodological and statistical approaches to the design and analysis of suicidal event studies. Experimental, ecological and observational studies of the relationship between drugs and suicid…	No	Yes	Yes	No	Yes	No
2014	Gierisch, J M; Nieuwsma, J A; Bradford, D W; Wilder, C M; Mann-Wrobel, M C; McBroom, A J; Hasselblad, V; Williams Jr., J W	Pharmacologic and behavioral interventions to improve cardiovascular risk factors in adults with serious mental illness: A systematic review and meta-analysis	Objective: Individuals with serious mental illness have high rates of cardiovascular disease (CVD) risk factors and mortality. This systematic review was conducted to evaluate pharmacologic and behavioral interventions to reduce CVD risk in adults with serious mental illness.Data Sources: MEDLINE, EMBASE, PsyclNFO, ClinicalTrials.gov, and Cochrane Database of Systematic Reviews were searched from…	No	Yes	Yes	Yes	Yes	Yes
2004	Gill, S S; Bronskill, S E; Mamdani, M; Sykora, K; Li, P; Shulman, K I; Anderson, G M; Hillmer, M P; Wodchis, W P; Rochon, P A	Representation of patients with dementia in clinical trials of donepezil	Objectives: To evaluate the representation of frail older adults in randomized controlled trials (RCTs), and to assess consequences of under representation by analyzing drug discontinuation rates. Methods: A cohort of older adults newly dispensed donepezil in Ontario between September 2001 and March 2002 was constructed using administrative data. A systematic review of the literature identified R…	No	Yes	Yes	No	No	No
2005	Gillies, D; Beck, A; McCloud, A; Rathbone, J	Benzodiazepines alone or in combination with antipsychotic drugs for acute psychosis.	BACKGROUND: Acute psychotic illness, especially when associated with agitated or violent behaviour, can require urgent pharmacological tranquillisation or sedation. In several countries, clinicians often use benzodiazepines (either alone or in combination with antipsychotics) for this outcome. OBJECTIVES: To estimate the effects of benzodiazepines, alone or in combination with antipsychotics, whe…	No	Yes	Yes	No	No	Yes
2013	Gillies, D; Sampson, S; Beck, A; Rathbone, J	Benzodiazepines for psychosis-induced aggression or agitation	Background: Acute psychotic illness, especially when associated with agitated or violent behaviour, can require urgent pharmacological tranquillisation or sedation. In several countries, clinicians often use benzodiazepines (either alone or in combination with antipsychotics) for this outcome. Objectives: To estimate the effects of benzodiazepines, alone or in combination with antipsychotics, whe…	No	Yes	Yes	Yes	No	Yes
	Gillouin, P A; Mattatia, D; Bouvet, C	Virtual reality for clinical evaluation and treatment in schizophrenia: a systematic review	ObjectiveThe objective of the present systematic review is to answer the following question: is there enough scientific evidence to conclude that virtual reality is an effective tool to evaluate and treat the symptoms of people diagnosed with with schizophrenia?BackgroundEight systematic literature reviews and one meta-analysis focused on this question have recently been published. However, while…	No	Yes	Yes	Yes	Yes	No
2006	Glick, I D	Understanding the results of CATIE in the context of the field	The Clinical Anti psychotic Trials of Intervention Effectiveness (CATIE) study was undertaken to provide a valid assessment of the differences between conventional and atypical antipsychotics and among the atypicals themselves in patients with schizophrenia. The CATIE investigators reported that while none of the study medications were ideal, olanzapine was the most effective in terms of treatmen…	No	Yes	Yes	Yes	No	No
2011	Glorioso, C; Sibille, E	Between destiny and disease: Genetics and molecular pathways of human central nervous system aging	Aging of the human brain is associated with "normal" functional, structural, and molecular changes that underlie alterations in cognition, memory, mood and motor function, amongst other processes. Normal aging also imposes a robust constraint on the onset of many neurological diseases, ranging from late onset neurodegenerative diseases, such as Alzheimer's (AD) and Parkinson's diseases (PD), to e…	No	Yes	Yes	Yes	No	No
2007	Glynn, S M; Cohen, A N; Niv, N	New challenges in family interventions for schizophrenia	This review first outlines the rationale and research base supporting the development of family interventions for schizophrenia. The over-riding principles guiding effective family interventions for schizophrenia are then presented, along with the key components (engagement, assessment, education, communication skills training and problem-solving) shared by most family programs in schizophrenia. …	No	Yes	Yes	Yes	Yes	No
2021	Godlewska, B R; Minichino, A; Emir, U; Angelescu, I; Lennox, B; Micunovic, M; Howes, O; Cowen, P J	Brain glutamate concentration in men with early psychosis: a magnetic resonance spectroscopy case–control study at 7 T	Abnormalities in glutamate neurotransmission are linked to psychotic symptoms and cognitive dysfunction in schizophrenia. magnetic resonance spectroscopy (MRS) provides an acceptable means of measuring glutamate in the human brain but findings from patient studies at conventional magnetic field strength show considerable heterogeneity. Ultra-high-field MRS offers greater precision in glutamate me…	No	Yes	Yes	Yes	No	No
2019	Goetz, R L; Miller, B J	Meta-analysis of ghrelin alterations in schizophrenia: Effects of olanzapine	Objective: Schizophrenia is associated with an increased prevalence of the metabolic syndrome. Patients receiving antipsychotic medications, including olanzapine, are at further risk. Ghrelin is an appetite-stimulating peptide hormone, although whether blood levels are altered by antipsychotic treatment, remains unclear. We performed a systematic review and meta-analysis comparing blood ghrelin l…	No	Yes	Yes	Yes	No	Yes
2016	Goff, D	The Therapeutic Role of d-Cycloserine in Schizophrenia	The ketamine model for schizophrenia has led to several therapeutic strategies for enhancing N-methyl d-aspartate (NMDA) receptor activity, including agonists directed at the glycine receptor site and inhibitors of glycine reuptake. Because ketamine may primarily block NMDA receptors on inhibitory interneurons, drugs that reduce glutamate release have also been investigated as a means of counteri…	No	Yes	Yes	Yes	No	No
2017	Goff, D C	D-cycloserine in schizophrenia: New strategies for improving clinical outcomes by enhancing plasticity	Background: Dysregulation of N-methyl D-aspartate (NMDA) receptor signaling is strongly implicated in schizophrenia. Based on the ketamine model of NMDA receptor hypoactivity, therapeutic approaches designed to maintain a sustained increase in agonist activity at the glycine site of the NMDA receptor have produced promising, although inconsistent, efficacy for negative symptoms. Methods: A review…	No	Yes	Yes	Yes	No	No
2019	Goff, D C	Can Adjunctive Pharmacotherapy Reduce Hospitalization in Schizophrenia?: Insights from Administrative Databases		No	No	0	0	0	0
2022	Goh, K K; Chen, C H; Wu, T H; Chiu, Y H; Lu, M L	Efficacy and safety of intermittent theta-burst stimulation in patients with schizophrenia: A meta-analysis of randomized sham-controlled trials	Theta-burst stimulation is a non-invasive brain stimulation technique that was introduced as a potential augmentation treatment for patients with schizophrenia. The purpose of this meta-analysis was to investigate the therapeutic efficacy and safety of intermittent theta-burst stimulation in patients with schizophrenia. Following the PRISMA guidelines, the MEDLINE, Embase, Cochrane, Scopus, Web o…	No	Yes	Yes	Yes	No	Yes
2021	Goh, K K; Chen, C.Y.-A.; Chen, C.-H.; Lu, M.-L.	Effects of omega-3 polyunsaturated fatty acids supplements on psychopathology and metabolic parameters in schizophrenia: A meta-analysis of randomized controlled trials	Background: Several monotherapy and augmentation strategies have been introduced to improve the treatment of schizophrenia. The benefits of omega-3 polyunsaturated fatty acids in patients with mental disorders is becoming increasingly acknowledged. However, its role in the treatment of schizophrenia raises complex considerations about which there has been little consensus. The aim of this study w…	No	Yes	Yes	Yes	No	Yes
2022	Goh, K K; Chen, C.Y.-A.; Wu, T.-H.; Chen, C.-H.; Lu, M.-L.	Crosstalk between Schizophrenia and Metabolic Syndrome: The Role of Oxytocinergic Dysfunction	The high prevalence of metabolic syndrome in persons with schizophrenia has spurred investigational efforts to study the mechanism beneath its pathophysiology. Early psychosis dysfunction is present across multiple organ systems. On this account, schizophrenia may be a multisystem disorder in which one organ system is predominantly affected and where other organ systems are also concurrently invo…	No	Yes	Yes	Yes	No	No
2021	Goh, X X; Tang, P Y; Tee, S F	8-hydroxy-2’-deoxyguanosine and reactive oxygen species as biomarkers of oxidative stress in mental illnesses: A meta-analysis	Objective Mental illnesses may be caused by genetic and environmental factors. Recent studies reported that mental illnesses were ac-companied by higher oxidative stress level. However, the results were inconsistent. Thus, present meta-analysis aimed to analyse the association between oxidative DNA damage indicated by 8-hydroxy-2’-deoxyguanosine (8-OHdG) or 8-oxo-7,8-dihydro-2’-deoxyguano-sine (8…	No	Yes	Yes	Yes	No	Yes
2005	Gold, C; Heldal, T O; Dahle, T; Wigram, T	Music therapy for schizophrenia or schizophrenia-like illnesses.	BACKGROUND: Music therapy is a psychotherapeutic method that uses musical interaction as a means of communication and expression. The aim of the therapy is to help people with serious mental illness to develop relationships and to address issues they may not be able to using words alone. OBJECTIVES: To review the effects of music therapy, or music therapy added to standard care, compared to place…	No	Yes	Yes	Yes	Yes	Yes
2015	Gomar, Jesús J; Valls, Elia; Radua, Joaquim; Mareca, Celia; Tristany, Josep; del Olmo, Francisco; Rebolleda-Gil, Carlos; Jañez-Álvarez, María; de Álvaro, Francisco J; Ovejero, María R; Llorente, Ana; Teixidó, Cristina; Donaire, Ana M; García-Laredo, Eduardo; Lazcanoiturburu, Andrea; Granell, Luis; de Pablo Mozo, Cristina; Pérez-Hernández, Mónica; Moreno-Alcázar, Ana; Pomarol-Clotet, Edith; McKenn…	A multisite, randomized controlled clinical trial of computerized cognitive remediation therapy for schizophrenia	The effectiveness of cognitive remediation therapy (CRT) for the neuropsychological deficits seen in schizophrenia is supported by meta-analysis. However, a recent methodologically rigorous trial had negative findings. In this study, 130 chronic schizophrenic patients were randomly assigned to computerized CRT, an active computerized control condition (CC) or treatment as usual (TAU). Primary out…	No	Yes	Yes	Yes	Yes	No
2015	González-Rodríguez, A; Molina-Andreu, O; Penadés, R; Bernardo, M; Catalán, R	Therapeutic approach to delusional disorder based on psychopathological complexity		No	No	0	0	0	0
2018	González-Rodríguez, Alexandre; Estrada, Francesc; Monreal, José Antonio; Palao, Diego; Labad, Javier	A systematic review of methods for the measurement of antipsychotic adherence in delusional disorder	Medication adherence in chronic diseases has been a subject of interest in medicine for many years. Poor adherence to antihypertensive therapy increases the risks of coronary and cerebrovascular events, and higher adherence to diabetes therapy has a positive impact on treatment outcomes. In psychiatric populations, several authors have noted that nonadherence is associated with poor clinical outc…	No	Yes	Yes	Yes	No	No
2014	Gopal, S; Xu, H; Bossie, C; Burón, J A; Fu, D J; Savitz, A; Nuamah, I; Hough, D	Incidence of tardive dyskinesia: A comparison of long-Acting injectable and oral paliperidone clinical trial databases	Background To assess the tardive dyskinesia (TD) rate in studies of once-monthly long-Acting injectable (LAI) paliperidone palmitate (PP) and once-daily oral paliperidone extended release (Pali ER).; Methods Completed schizophrenia and bipolar studies for PP and Pali ER (≥ 6 month duration with retrievable patient-level data) were included in this post hoc analysis. Schooler-Kane research criteri…	No	Yes	Yes	Yes	No	No
2010	Gorczynski, P; Faulkner, G	Exercise therapy for schizophrenia		No	No	0	0	0	0
2006	Gottdiener, W H	Individual psychodynamic psychotherapy of schizophrenia - Empirical evidence for the practicing clinician	Practicing psychodynamically oriented clinicians need empirical evidence to support the use of individual psychodynamic psychotherapy for the treatment of individuals with schizophrenia. The purpose of this article is to provide psychodynamically oriented clinicians with that needed empirical evidence. A review of the meta-analytic research on the use of individual psychodynamic psychotherapy was…	No	Yes	Yes	Yes	Yes	No
2002	Gottdiener, William H; Haslam, Nick	The benefits of individual psychotherapy for people diagnosed with schizophrenia: A meta-analytic review	A comprehensive meta-analytic review was undertaken to determine the efficacy of individual psychotherapy for people diagnosed with schizophrenia. Mean effect sizes were calculated for 37 studies conducted on 2,642 patients. Possible moderator variables included (1) randomization, (2) source of data (between-groups and within-groups), (3) type of psychotherapy, (4) use of conjoint antipsychotic m…	No	Yes	Yes	Yes	Yes	Yes
2003	Gottdiener, William H; Haslam, Nick	A critique of the methods and conclusions in the Patient Outcome Research Team (PORT) report on psychological treatments for schizophrenia	The schizophrenia Patient Outcome Research Team (PORT; Lehman and Steinwachs, 1998), a policy paper on the treatment of schizophrenia sponsored by the United States government Agency for Health Care Policy and Research, has minimized the efficacy and utility of psychological treatments for schizophrenia and concluded that some treatments like psychoanalytic psychotherapy are contraindicated and h…	No	Yes	Yes	Yes	Yes	No
2022	Gøtzsche, P C; Healy, D	Restoring the two pivotal fluoxetine trials in children and adolescents with depression	BACKGROUND: Fluoxetine was approved for depression in children and adolescents based on two placebo-controlled trials, X065 and HCJE, with 96 and 219 participants, respectively. OBJECTIVE: To review these trials, which appear to have been misreported. METHODS: Systematic review of the clinical study reports and publications. The primary outcomes were the efficacy variables in the trial protocols,…	No	Yes	Yes	No	No	No
2001	Gould, R A; Mueser, K T; Bolton, E; Mays, V; Goff, D	Cognitive therapy for psychosis in schizophrenia: an effect size analysis	We conducted a meta-analysis using all available controlled treatment outcome studies of cognitive therapy (CT) for psychotic symptoms in schizophrenia. Effect sizes were calculated for seven studies involving 340 subjects. The mean effect size for reduction of psychotic symptoms was 0.65. The findings suggest that cognitive therapy is an effective treatment for patients with schizophrenia who ha…	No	Yes	Yes	Yes	Yes	Yes
2006	Gournellis, R; Lykouras, L	Psychotic (delusional) major depression in the elderly: A review	The prevalence in the community of psychotic (delusional) major depression (PMD) in the elderly was found to be 1%. In impatient settings the frequency of the disorder varies between 24% and 53%. There is also evidence that its frequency increases in old age. In the elderly, PMD compared to non-PMD was found to be a more severe and melancholic form of depression with more psychomotor disturbances…	No	Yes	Yes	No	No	No
2018	Granholm, E; Harvey, P D	Social Skills Training for Negative Symptoms of Schizophrenia		No	No	0	0	0	0
1994	Grant, S; Fitton, A	Risperidone - A Review of its Pharmacology and Therapeutic Potential in the Treatment of Schizophrenia	Synopsis: Risperidone, a benzisoxazol derivative, is a novel antipsychotic agent which combines potent serotonin (5-hydroxytryptamine) 5-HT2 and dopamine D2 receptor antagonism. Development of the drug was stimulated by reports that the selective serotonin 5-HT2 antagonist ritanserin improved the negative symptoms of schizophrenia and decreased extrapyramidal symptoms when combined with haloper-i…	No	Yes	Yes	Yes	No	No
2016	Gray, R; Bressington, D; Ivanecka, A; Hardy, S; Jones, M; Schulz, M; von Bormann, S; White, J; Anderson, K H; Chien, W T	Is adherence therapy an effective adjunct treatment for patients with schizophrenia spectrum disorders? A systematic review and meta-analysis	Background: Poor adherence to medication in schizophrenia spectrum disorders leads to inadequate symptom control. Adherence therapy (AT) is an intervention that seeks to reduce patients' psychiatric symptoms by enhancing treatment adherence. We aimed to systematically review the trial evidence of the effectiveness of AT on improving clinical outcomes in these patients. Method: Systematic review a…	No	Yes	Yes	Yes	Yes	Yes
2018	Gray, Richard; Hillel, Stav A; Brown, Ellie; Al Ghareeb, Amal	Safety and Efficacy of Acceptance and Commitment Therapy (ACT) in Schizophrenia Spectrum and Other Psychotic Disorders: Protocol for a Systematic Review and Meta-Analysis.	Acceptance and commitment therapy (ACT) has been reported to be effective in the treatment of some psychiatric disorders. It remains uncertain, however, whether ACT is safe and effective in treating schizophrenia spectrum and other psychotic disorders (e.g., psychosis). This protocol describes the methodology for a systematic review and meta-analysis of the safety and efficacy of ACT in the treat…	No	Yes	Yes	Yes	Yes	No
2019	Green, M F; Horan, W P; Lee, J	Nonsocial and social cognition in schizophrenia: current evidence and future directions	Cognitive impairment in schizophrenia involves a broad array of nonsocial and social cognitive domains. It is a core feature of the illness, and one with substantial implications for treatment and prognosis. Our understanding of the causes, consequences and interventions for cognitive impairment in schizophrenia has grown substantially in recent years. Here we review a range of topics, including:…	No	Yes	Yes	Yes	Yes	No
2011	Green, M W	Headaches: Psychiatric Aspects	Headache, and in particular, migraine, is often associated with comorbid psychiatric illness. The complex relationships between these disorders are slowly becoming understood. Successful management requires an integrated approach of neurologic and psychiatric management. © 2011 Elsevier Inc.	No	Yes	Yes	No	No	No
2005	Greenhalgh, J; Knight, C; Hind, D; Beverley, C; Walters, S	Clinical and cost-effectiveness of electroconvulsive therapy for depressive illness, schizophrenia, catatonia and mania: systematic reviews and economic modelling studies.	OBJECTIVES: To establish the clinical effectiveness and cost-effectiveness of electroconvulsive therapy (ECT) for depressive illness, schizophrenia, catatonia and mania. DATA SOURCES: Electronic bibliographic databases. The reference lists of relevant articles and health services research-related resources were consulted via the Internet. REVIEW METHODS: Identified studies were examined to ascert…	No	Yes	Yes	Yes	No	Yes
2022	Greenwood, H; Krzyzaniak, N; Peiris, R; Clark, J; Scott, A M; Cardona, M; Griffith, R; Glasziou, P	Telehealth Versus Face-to-face Psychotherapy for Less Common Mental Health Conditions: Systematic Review and Meta-analysis of Randomized Controlled Trials	Background: Mental disorders are a leading cause of distress and disability worldwide. To meet patient demand, there is a need for increased access to high-quality, evidence-based mental health care. Telehealth has become well established in the treatment of illnesses, including mental health conditions. Objective: This study aims to conduct a robust evidence synthesis to assess whether there is …	No	Yes	Yes	No	Yes	Yes
2010	Gregory, Virgil L Jr.	Cognitive-behavioral therapy for schizophrenia: Applications to social work practice	Schizophrenia is a psychotic disorder that has been considered to be the epitome of a severe mental illness. The negative psychosocial consequences of schizophrenia are well documented. Despite the advent of antipsychotic medication, residual symptoms persist for many persons diagnosed with schizophrenia. Cognitive-behavioral therapy (CBT) has emerged as an adjunctive treatment to pharmacotherapy…	No	Yes	Yes	Yes	Yes	No
2014	Griffiths, K M; Carron-Arthur, B; Parsons, A; Reid, R	Effectiveness of programs for reducing the stigma associated with mental disorders. A meta-analysis of randomized controlled trials	The stigma associated with mental disorders is a global public health problem. Programs to combat it must be informed by the best available evidence. To this end, a meta-analysis was undertaken to investigate the effectiveness of existing programs. A systematic search of PubMed, PsycINFO and Cochrane databases yielded 34 relevant papers, comprising 33 randomized controlled trials. Twenty-seven pa…	No	Yes	Yes	No	No	Yes
2015	Grigore, A D; Ben-Jacob, E; Farach-Carson, M C	Prostate cancer and neuroendocrine differentiation: More neuronal, less endocrine?	Neuroendocrine differentiation (NED) marks a structural and functional feature of certain cancers, including prostate cancer, whereby the malignant tissue contains a significant proportion of cells displaying neuronal, endocrine, or mixed features. NED cells produce, and can secrete, a cocktail of mediators commonly ecountered in the nervous system, which may stimulate and coordinate cancer growt…	No	Yes	Yes	No	No	No
2017	Grimm, O; Kaiser, S; Plichta, M M; Tobler, P N	Altered reward anticipation: Potential explanation for weight gain in schizophrenia?	Obesity and weight gain are severe complications of mental illness, especially schizophrenia. They result from changes in lifestyle and nutrition, side effects of medication and other, less well-understood factors. Recent studies suggest that obesity and weight gain are linked to psychopathology. Specifically, severe psychopathology is associated with greater weight dysregulation, typically weigh…	No	Yes	Yes	Yes	No	No
2022	Gröhn, C; Norgren, E; Eriksson, L	A systematic review of the neural correlates of multisensory integration in schizophrenia	Multisensory integration (MSI), in which sensory signals from different modalities are unified, is necessary for our comprehensive perception of and effective adaptation to the objects and events around us. However, individuals with schizophrenia suffer from impairments in MSI, which could explain typical symptoms like hallucination and reality distortion. Because the neural correlates of aberran…	No	Yes	Yes	Yes	No	No
2004	Gross, G; Huber, G	The discrepancy between scientific advances in psychiatry and the reality of treatment of psychoses	Faced with the scientific advances in treatment of psychoses, we cannot overlook the huge discrepancy between the scientific progress and the reality of the treatment of psychotic patients. The paper refers to recent unfavourable and disquieting developments in the European and American psychiatry, questioning the claimed advances. The authors comment on American psychiatry's failure to shake off…	No	Yes	Yes	Yes	Yes	No
2014	Grosso, G; Pajak, A; Marventano, S; Castellano, S; Galvano, F; Bucolo, C; Drago, F; Caraci, F	Role of omega-3 fatty acids in the treatment of depressive disorders: A comprehensive meta-analysis of randomized clinical trials	Background: Despite omega-3 polyunsaturated fatty acids (PUFA) supplementation in depressed patients have been suggested to improve depressive symptomatology, previous findings are not univocal. Objectives: To conduct an updated meta-analysis of randomized controlled trials (RCTs) of omega-3 PUFA treatment of depressive disorders, taking into account the clinical differences among patients includ…	No	Yes	Yes	No	No	Yes
2005	Grotenhermen, F	Cannabinoids	Since the discovery of an endogenous cannabinoid system, research into the pharmacology and therapeutic potential of cannabinoids has steadily increased. Two subtypes of G-protein coupled cannabinoid receptors, CB1 and CB2, have been cloned and several putative endogenous ligands (endocannabinoids) have been detected during the past 15 years. The main endocannabinoids are arachidonoyl ethanolamid…	No	Yes	Yes	Yes	No	No
2019	Grover, S; Sahoo, S; Rabha, A; Koirala, R	ECT in schizophrenia: a review of the evidence	Electroconvulsive therapy (ECT) was initially used for the treatment of schizophrenia, but over the years with the advent of antipsychotics, its use in schizophrenia has been limited. Treatment guidelines vary in their recommendations for the use of ECT in schizophrenia. The usual indications of its use among patients with schizophrenia include treatment resistance, to augment pharmacotherapy, to…	No	Yes	Yes	Yes	No	No
2022	Grover, S; Sarkar, S; Sahoo, S	Augmentation strategies for clozapine resistance: A systematic review and meta-analysis	Background: Several augmentation strategies have been used to improve symptomatology in patients not adequately responding to clozapine. Several randomized controlled trials (RCTs) have evaluated the efficacy of different strategies to augment clozapine. This systematic review and meta-analysis reviewed the available RCTs that have evaluated the clinical efficacy of various pharmacological agents…	No	Yes	Yes	No	Yes	Yes
2021	Grubaugh, A L; Brown, W J; Wojtalik, J A; Myers, U S; Eack, S M	Meta-Analysis of the Treatment of Posttraumatic Stress Disorder in Adults With Comorbid Severe Mental Illness	Objective: To evaluate the efficacy of psychosocial treatments for posttraumatic stress disorder (PTSD) among individuals with a comorbid severe mental illness (SMI; ie, schizophrenia, bipolar disorder, major depressive disorder). Data Sources: PubMed, PsycINFO, CINAHL, and Cochrane Library were searched from January 1998 to March 2020 using keywords related to PTSD, treatment, and severe mental …	No	Yes	Yes	Yes	Yes	Yes
2014	Grüber, Lena; Bunse, Tilmann; Weidinger, Elif; Reichard, Heidi; Müller, Norbert	Adjunctive recombinant human interferon gamma-1b for treatment-resistant schizophrenia in 2 patients	A mild, ongoing inflammatory process may be involved in the pathophysiology of a subgroup schizophrenia. Meta-analyses found add-on anti-inflammatory treatment to be effective in at least early stages of schizophrenia. Immunologically, a blunted type 1 (acute) immune response and shift to the type 2 (chronic) response have been described in schizophrenia before. Serum levels of the proinflammator…	No	Yes	Yes	Yes	No	No
2008	Grunze, H C R	The effectiveness of anticonvulsants in psychiatric disorders	Anticonvulsant drugs are widely used in psychiatric indications. These include mainly alcohol and benzodiazepine withdrawal syndromes, panic and anxiety disorders, dementia, schizophrenia, affective disorders, bipolar affective disorders in particular, and, to some extent, personality disorders. A further area in which neurology and psychiatry overlap is pain conditions, in which some anticonvuls…	No	Yes	Yes	Yes	No	No
2004	Grunze, H; Kasper, S; Goodwin, G; Bowden, C; Möller, H.-J.; Akiskal, H; Allain, H; Ayuso-Gutiérrez, J; Baldwin, D; Bech, P; Benkert, O; Berk, M; Bitter, I; Bourgeois, M; Burrows, G; Calabrese, J; Cassano, G; Cetkovich-Bakmas, M; Cookson, J C; da Costa, D; George, M; Goodwin, F; Heinze, G; Higuchi, T; Hirschfeld, R M; Höschl, C; Holsboer-Trachsler, E; Jamison, K; Katona, C; Keller, M B; Kulhara, P…	The World Federation of Societies of Biological Psychiatry (WFSBP) guidelines for the biological treatment of bipolar disorders, part III: Maintenance treatment	As with the two preceding guidelines of this series, these practice guidelines for the pharmacological maintenance treatment of bipolar disorder were developed by an international task force of the World Federation of Societies of Biological Psychiatry (WFSBP). Their purpose is to supply a systematic overview of all scientific evidence relating to maintenance treatment. The data used for these gu…	No	Yes	Yes	No	No	No
2011	Grynszpan, O; Perbal, S; Pelissolo, A; Fossati, P; Jouvent, R; Dubal, S; Perez-Diaz, F	Efficacy and specificity of computer-assisted cognitive remediation in schizophrenia: A meta-analytical study	Background Cognitive remediation is frequently based on computerized training methods that target different cognitive deficits. The aim of this article was to assess the efficacy of computer-assisted cognitive remediation (CACR) in schizophrenia and to determine whether CACR enables selective treatment of specific cognitive domains.Method A meta-analysis was performed on 16 randomized controlled …	No	Yes	Yes	Yes	Yes	Yes
2015	Gu, W.-J.; Zhang, W.-F.; Wang, C; Zhang, X.-Y.	Therapeutic effect of 5 drugs on Chinese patients with schizophrenia by using network meta-analysis	Objective: To comprehensively assess the therapeutic effect of 5 antipsychotic drugs, i.e. aripiprazole (Ari), olanzapine (Ole), paliperidone (Pla), quetiapine (Que), and risperidone (Ris), on patients with schizophrenia by using the network meta-analysis. Methods: Papers were retrieved from PubMed, Cochorane Library, CNKI, China Science and Technology Journal Database, China Science Periodical D…	No	Yes	Yes	Yes	No	Yes
2018	Gu, X.-J.; Chen, R; Sun, C.-H.; Zheng, W; Yang, X.-H.; Wang, S.-B.; Ungvari, G S; Ng, C H; Golenkov, A; Lok, G K I; Li, L; Chow, I H I; Wang, F; Xiang, Y.-T.	Effect of adjunctive ranitidine for antipsychotic-induced weight gain: A systematic review of randomized placebo-controlled trials	This study was a meta-analysis of randomized controlled trials (RCTs) of ranitidine as an adjunct for antipsychotic-induced weight gain in patients with schizophrenia. RCTs reporting weight gain or metabolic side effects in patients with schizophrenia were included. Case reports/series, non-randomized or observational studies, reviews, and meta-analyses were excluded. The primary outcome measures…	No	Yes	Yes	Yes	No	No
2017	Gu, Xiaojing; Zheng, Wei; Guo, Tong; Ungvari, Gabor S; Chiu, Helen F K; Cao, Xiaolan; D'Arcy, Carl; Meng, Xiangfei; Ning, Yuping; Xiang, Yutao	Electroconvulsive therapy for agitation in schizophrenia: Meta-analysis of randomized controlled trials	Background: Agitation poses a significant challenge in the treatment of schizophrenia. Electroconvulsive therapy (ECT) is a fast, effective and safe treatment for a variety of psychiatric disorders, but no meta-analysis of ECT treatment for agitation in schizophrenia has yet been reported. Aims: To systematically evaluate the efficacy and safety of ECT alone or ECT-antipsychotics (APs) combinatio…	No	Yes	Yes	Yes	No	Yes
2022	Guaiana, G; Abbatecola, M; Aali, G; Tarantino, F; Ebuenyi, I D; Lucarini, V; Li, W; Zhang, C; Pinto, A	Cognitive behavioural therapy (group) for schizophrenia	Background: Schizophrenia is a disabling psychotic disorder characterised by positive symptoms of delusions, hallucinations, disorganised speech and behaviour; and negative symptoms such as affective flattening and lack of motivation. Cognitive behavioural therapy (CBT) is a psychological intervention that aims to change the way in which a person interprets and evaluates their experiences, helpin…	No	Yes	Yes	Yes	Yes	Yes
2006	Guideli, WFSBP Task Force Treatment; Falkai, P; Wobrock, T; Lieberman, J; Glenthoj, B; Gattaz, W F; Moller, H J	World Federation of Societies of Biological Psychiatry (WFSBP) guidelines for biological treatment of schizophrenia, part 2: Long-term treatment of schizophrenia	These guidelines for the biological treatment of schizophrenia were developed by an international Task Force of the World Federation of Societies of Biological Psychiatry (WFSBP). The goal during the development of these guidelines was to review systematically all available evidence pertaining to the treatment of schizophrenia, and to reach a consensus on a series of practice recommendations that…	No	Yes	Yes	Yes	No	No
2021	Guinart, D; Misawa, F; Rubio, J M; Pereira, J; de Filippis, R; Gastaldon, C; Kane, J M; Correll, C U	A systematic review and pooled, patient-level analysis of predictors of mortality in neuroleptic malignant syndrome	Objective: Neuroleptic malignant syndrome (NMS) is a potentially fatal, idiosyncratic reaction to antipsychotics. Due to low incidence of NMS, research on risk factors of mortality associated with NMS is limited. Methods: Two authors independently searched Medline/Embase/Cochrane/CINAHL/PsychINFO databases for case reports with author-defined NMS published in English until 05/30/2020. Demographic…	No	Yes	Yes	No	No	Yes
2021	Guinart, D; Misawa, F; Rubio, J M; Pereira, J; Sharma, H; Schoretsanitis, G; Kane, J M; Correll, C U	Outcomes of Neuroleptic Malignant Syndrome With Depot Versus Oral Antipsychotics: A Systematic Review and Pooled, Patient-Level Analysis of 662 Case Reports	Objective: This systematic review and pooled, patient-level analysis of neuroleptic malignant syndrome (NMS) case reports and series compared NMS characteristics and outcomes during long-acting injectable antipsychotic (LAI) versus oral antipsychotic (OAP) treatment. Data Sources: Two authors independently searched MEDLINE, Embase, Cochrane, CINAHL, and PsycINFO databases for articles in English …	No	Yes	Yes	No	No	No
2017	Guo, Q; Li, C; Wang, J	Updated Review on the Clinical Use of Repetitive Transcranial Magnetic Stimulation in Psychiatric Disorders	With the ability to modulate cortical activity, repetitive transcranial magnetic stimulation (rTMS) is becoming increasingly important in clinical applications for psychiatric disorders. Previous studies have demonstrated its promising efficacy in depression and schizophrenia, and emerging evidence has also been found in patients with anxiety disorder, obsessive–compulsive disorder, and substance…	No	Yes	Yes	Yes	No	No
2017	Gupta, Nikhil; Rosenheck, Robert A	The business case for expanded clozapine utilization	Comments on an article by J. L. Gören et al. (see record [rid]2016-58565-006[/rid]). Gören and colleagues concluded that the Veterans’ Health Administration (VHA) could save upwards of $290 million per year by initiating clozapine treatment for all patients with treatment-refractory schizophrenia. This conclusion is crucially based on estimated cost savings of over $22,000 per veteran in the firs…	No	Yes	Yes	Yes	No	No
1994	Gupta, S; Black, D W; Smith, D A	Risperidone: Review of its pharmacology and therapeutic use in schizophrenia	The discovery of antipsychotic medications has revolutionized the treatment of schizophrenia and other psychotic disorders. However, side effects such as extrapyramidal symptoms (EPS) and tardive dyskinesia have been limiting factors in treatment. The introduction of atypical drugs such as clozapine and risperidone has ushered in a new era. This article provides an overview of the pharmacology, e…	No	Yes	Yes	Yes	No	No
2017	Gupta, S; Lakshmanan, D A M; Khastgir, U; Nair, R	Management of antipsychotic-induced hyperprolactinaemia	Hyperprolactinaemia is a common endocrine disorder that can be associated with significant morbidity. Antipsychotic medications are frequently linked to hyperprolactinaemia. This disorder usually presents as menstrual problems in women and sexual problems in men, which affect the patients’ quality of life and adherence to antipsychotic treatment. In the past, treatment for hyperprolactinaemia was…	No	Yes	Yes	No	No	No
2004	Gupta, S; Masand, P	Aripiprazole: Review of its pharmacology and therapeutic use in psychiatric disorders	The discovery of antipsychotic medications has revolutionized the treatment of schizophrenia and other psychotic disorders. However, side effects such as extrapyramidal symptoms (EPS) and tardive dyskinesia (TD), electrocardiogram (ECG) changes, weight gain, and metabolic disturbances indicate the continued need to develop new agents. The introduction of atypical drugs such as clozapine, risperid…	No	Yes	Yes	Yes	No	No
2021	Gurbuz-Dogan, R N; Ali, A; Candy, B; King, M	The effectiveness of Sufi music for mental health outcomes. A systematic review and meta-analysis of 21 randomised trials	Background: There is some evidence that Sufi music therapy might improve physical and mental well-being; however, no systematic review or meta-analysis has pooled and critiqued the evidence. The aim of this systematic review was to evaluate the effects of Sufi music therapy on mental health outcomes. Methods: We searched Medline, PsycINFO, the Web of Science, Science Direct, PsycARTICLES, Cochran…	No	Yes	Yes	Yes	Yes	Yes
2021	Guttesen, L L; Albert, N; Nordentoft, M; Hjorthoj, C	Repetitive transcranial magnetic stimulation and transcranial direct current stimulation for auditory hallucinations in schizophrenia: Systematic review and meta-analysis	Through imaging studies, a significant increase in cerebral activity has been detected in fronto-temporal areas in patients experiencing auditory verbal hallucinations. Therefore, non-invasive neuromodulation, in particular transcranial direct current stimulation (tDCS) and repetitive transcranial magnetic stimulation (rTMS), has been considered as a therapeutic intervention for medication-resist…	No	Yes	Yes	Yes	No	Yes
2013	Guyatt, G H; Thorlund, K; Oxman, A D; Walter, S D; Patrick, D; Furukawa, T A; Johnston, B C; Karanicolas, P; Akl, E A; Vist, G; Kunz, R; Brozek, J; Kupper, L L; Martin, S L; Meerpohl, J J; Alonso-Coello, P; Christensen, R; Schunemann, H J	GRADE guidelines: 13. Preparing Summary of Findings tables and evidence profiles - Continuous outcomes	Presenting continuous outcomes in Summary of Findings tables presents particular challenges to interpretation. When each study uses the same outcome measure, and the units of that measure are intuitively interpretable (e.g., duration of hospitalization, duration of symptoms), presenting differences in means is usually desirable. When the natural units of the outcome measure are not easily interpr…	No	Yes	Yes	No	No	No
2015	Haapakoski, R; Mathieu, J; Ebmeier, K P; Alenius, H; Kivimäki, M	Cumulative meta-analysis of interleukins 6 and 1β, tumour necrosis factor α and C-reactive protein in patients with major depressive disorder	Cumulative meta-analyses are used to evaluate the extent to which further studies are needed to confirm or refute a hypothesis. We used this approach to assess observational evidence on systemic inflammation in individuals with major depressive disorder. We identified 58 studies of four common inflammatory markers in a literature search of PubMed, Embase and PsychInfo databases in May 2014. Poole…	No	Yes	Yes	No	No	Yes
2004	Haby, M M; Carter, R; Mihalopoulos, C; Magnus, A; Sanderson, K; Andrews, G; Vos, T	Assessing cost-effectiveness - Mental health: Introduction to the study and methods	Objective: The Assessing Cost-Effectiveness - Mental Health (ACE-MH) study aims to assess from a health sector perspective, whether there are options for change that could improve the effectiveness and efficiency of Australia's current mental health services by directing available resources toward 'best practice' cost-effective services. Method: The use of standardized evaluation methods addresse…	No	Yes	Yes	No	No	No
2018	Haddad, P M; Correll, C U	The acute efficacy of antipsychotics in schizophrenia: a review of recent meta-analyses	Schizophrenia is the eighth leading cause of disability worldwide in people aged 15-44 years. Before antidopaminergic antipsychotics were introduced in the 1950s, no effective medications existed for the treatment of schizophrenia. This review summarizes key meta-analytic findings regarding antipsychotic efficacy in the acute treatment of schizophrenia, including clozapine in treatment-resistant …	No	Yes	Yes	Yes	No	No
2020	Hadrys, T; Rymaszewska, J	Amisulpride - is it as all other medicines or is it different? An update	Amisulpride is an antipsychotic available in Europe since 1990s, in Poland since 2000. Subsequent years brought to Polish market more second-generation compounds such as ziprasidone and aripiprazole. In 2018, the Agency for Health Technology Assessment and Tariff System issued positive recommendation for lurasidone in schizophrenia (Recommendation 30/2018) facilitating its entry to the market. Th…	No	Yes	Yes	Yes	No	No
2019	Hallford, D J; Sharma, M K	Anticipatory pleasure for future experiences in schizophrenia spectrum disorders and major depression: A systematic review and meta-analysis	Objectives Deficits in anticipating pleasure may be an important dimension of anhedonia and functioning in psychiatric disorders, particularly schizophrenia and depression; however, inconsistent findings have limited the conclusions that can be drawn. We conducted the first systemic review and meta-analysis of the extant literature for research comparing psychiatric groups to healthy control grou…	No	Yes	Yes	Yes	No	Yes
2020	Hansbauer, M; Wagner, E; Strube, W; Röh, A; Padberg, F; Keeser, D; Falkai, P; Hasan, A	rTMS and tDCS for the treatment of catatonia: A systematic review	Background: Catatonia is a potentially life threatening syndrome in various psychiatric disorders. As first line treatment, benzodiazepines and electroconvulsive therapy (ECT) are recommended. In some cases, benzodiazepines are ineffective and ECT is not available or contraindicated. Therefore, the search for new and alternative treatment strategies is of great importance. Objective: To review th…	No	Yes	Yes	No	No	No
2021	Harahap, D H; Marchira, C R; Solikhah, E N; Rizal, D M	The role of aripiprazole in improvement of penile erection in schizophrenia patients with erectile dysfunction	Aim To provide evidence regarding the effectiveness of aripiprazole in improving penile erection with a therapeutic strategy of add-on or switching therapy in patients with schizophrenia. Methods. PubMed, Cochrane, Clinical Key, ProQuest, EBSCO-host, and ScienceDirect were searched for any design study that evaluated aripiprazole only or versus control (placebo or other antipsychotic) for erectil…	No	Yes	Yes	Yes	No	No
2011	Hardeman, S M; Stuck, C; Narasimhan, M; Kannaday, M H	Forging the path to adherence in schizophrenia	Treatment nonadherence poses major challenges in 21 st century clinical practice. Despite thirty years of research into its cause and cure, medication adherence continues to be a significant risk factor for poor prognosis in schizophrenia. Patients with mental health disorders consistently experience above average rates of nonadherence, especially those diagnosed with schizophrenia. While schizop…	No	Yes	Yes	Yes	Yes	No
2022	Haroche, A; Giraud, N; Vinckier, F; Amad, A; Rogers, J; Moyal, M; Canivet, L; Berkovitch, L; Gaillard, R; Attali, D; Plaze, M	Efficacy of Transcranial Direct-Current Stimulation in Catatonia: A Review and Case Series	Catatonia is a severe neuropsychiatric syndrome, usually treated by benzodiazepines and electroconvulsive therapy. However, therapeutic alternatives are limited, which is particularly critical in situations of treatment resistance or when electroconvulsive therapy is not available. Transcranial direct-current stimulation (tDCS) is a promising non-invasive neuromodulatory technique that has shown …	No	Yes	Yes	No	No	No
2010	Harrington, Catherine A; English, Clayton	Tolerability of paliperidone: a meta-analysis of randomized, controlled trials.	Balancing tolerability and efficacy of medications can be problematic for clinicians when assessing appropriate therapy for patients. For antipsychotic therapy, this can be especially challenging because of the hazardous movement and metabolic effects associated with them. Paliperidone is an atypical antipsychotic used for the treatment of schizophrenia and schizoaffective disorder. A systematic …	No	Yes	Yes	Yes	No	Yes
2016	Harrison, A; Fernández de la Cruz, L; Enander, J; Radua, J; Mataix-Cols, D	Cognitive-behavioral therapy for body dysmorphic disorder: A systematic review and meta-analysis of randomized controlled trials	Body dysmorphic disorder (BDD) is a chronic and disabling psychiatric disorder unlikely to remit without treatment. A systematic review and meta-analysis of randomized controlled trials (RCTs) of cognitive-behavioral therapy (CBT) for BDD was conducted, including published and unpublished trials to 26th November 2015. Primary outcomes were validated BDD measures; secondary outcomes included depre…	No	Yes	Yes	No	Yes	Yes
2021	Harrison, P J; Hall, N; Mould, A; Al-Juffali, N; Tunbridge, E M	Cellular calcium in bipolar disorder: systematic review and meta-analysis	Calcium signalling has long been implicated in bipolar disorder, especially by reports of altered intracellular calcium ion concentrations ([Ca2+]). However, the evidence has not been appraised critically. We carried out a systematic review and meta-analysis of studies of cellular calcium indices in bipolar disorder. 2281 records were identified and 117 screened, of which 32 were eligible and 21 …	No	Yes	Yes	Yes	No	Yes
2004	Harrison, T S; Perry, C M	Aripiprazole: A review of its use in schizophrenia and schizoaffective disorder	Aripiprazole, a quinolinone derivative, is an atypical antipsychotic drug indicated for the treatment of adult patients with schizophrenia. Aripiprazole 10 or 15mg once daily is effective and well tolerated in patients with schizophrenia or schizoaffective disorder. Although aripiprazole has only been directly compared with haloperidol and olanzapine in treatment-responsive patients to date, curr…	No	Yes	Yes	Yes	No	No
2022	Hart, X M; Hiemke, C; Eichentopf, L; Lense, X M; Clement, H W; Conca, A; Faltraco, F; Florio, V; Gruner, J; Havemann-Reinecke, U; Molden, E; Paulzen, M; Schoretsanitis, G; Riemer, T G; Grunder, G	Therapeutic Reference Range for Aripiprazole in Schizophrenia Revised: a Systematic Review and Metaanalysis	Rationale While one of the basic axioms of pharmacology postulates that there is a relationship between the concentration and effects of a drug, the value of measuring blood levels is questioned by many clinicians. This is due to the often-missing validation of therapeutic reference ranges. Objectives Here, we present a prototypical meta-analysis of the relationships between blood levels of aripi…	No	Yes	Yes	Yes	No	Yes
2013	Harvey, P D; Bowie, C R	Improving cognition in schizophrenia: Pharmacological and cognitive remediation approaches	Cognitive impairments in schizophrenia are a major contributor to the inability to function adequately in everyday life that is commonly seen. There has been substantial attention paid to cognitive impairments as determinant of these functional deficits and our understanding of the subtleties of the relationships between cognitive impairments and disability has been refined considerably. Here we …	No	Yes	Yes	Yes	Yes	No
2018	Harvey, P D; McGurk, S R; Mahncke, H; Wykes, T	Controversies in Computerized Cognitive Training	Computerized cognitive training (CCT) to improve cognitive functioning is of enormous interest and has been applied in a broad range of populations with goals of improving both cognition and community functioning. Recent reviews presenting negative conclusions about CCT efficacy have inconsistent definitions of the treatment targets and cognitive improvement. They do not present an accurate repre…	No	Yes	Yes	Yes	Yes	No
2022	Harvey, Philip D; Depp, Colin A; Rizzo, Albert A; Strauss, Gregory P; Spelber, David; Carpenter, Linda L; Kalin, Ned H; Krystal, John H; McDonald, William M; Nemeroff, Charles B; Rodriguez, Carolyn I; Widge, Alik S; Torous, John	Technology and Mental Health: State of the Art for Assessment and Treatment.	Technology is ubiquitous in society and is now being extensively used in mental health applications. Both assessment and treatment strategies are being developed and deployed at a rapid pace. The authors review the current domains of technology utilization, describe standards for quality evaluation, and forecast future developments. This review examines technology-based assessments of cognition, …	No	Yes	Yes	No	Yes	No
2016	Harvey, R C; James, A C; Shields, G E	A Systematic Review and Network Meta-Analysis to Assess the Relative Efficacy of Antipsychotics for the Treatment of Positive and Negative Symptoms in Early-Onset Schizophrenia	Introduction: Early-onset schizophrenia (EOS) is a serious debilitating disorder with considerable morbidity and a reduced life expectancy; therefore, early diagnosis and effective treatments are particularly important. Negative symptoms are more prominent in adolescents and children (compared with adults), and are key predictors of worse functional and clinical outcomes in EOS. Therefore, this s…	No	Yes	Yes	Yes	No	Yes
2010	Hasam-Ranjbar, S; Vahidi, H; Taslimi, S; Karimi, N; Larijani, B; Abdollahi, M	A systematic review on the efficacy of herbal medicines in the management of human drug-induced hyperprolactinemia; potential sources for the development of novel drugs	Several drugs may increase blood prolactin concentration. Dopamine receptor antagonists are one ofthemost common causes of hyperprolactinemia. To reduce happening of hyperprolactinemia, some medicinal plants have been traditionally used. This review focuses on the efficacy of effective herbal medicines in the management of human drug-induced hyperprolactinemia. PubMed, Scopus, Web of science, Coc…	No	Yes	Yes	No	No	No
2017	Hasan, A; Falkai, P; Wobrock, T; Lieberman, J; Glenthøj, B; Gattaz, W F; Thibaut, F; Möller, H.-J.; Carlo Altamura, A; Andreasen, N; Barnes, T R E; Emin Ceylan, M; Ollivier, J C; Crow, T; Danaci, A E; David, A; Davidson, M; Deakin, B; Elkis, H; Farde, L; Gaebel, W; Gallhofer, B; Gerlach, J; Hirsch, S R; Hojaij, C R; Hwang, M; Hwo, H G; Jablensky, A V; Jarema, M; Kane, J; Kojima, T; Larach, V; McG…	World Federation of Societies of Biological Psychiatry (WFSBP) guidelines for biological treatment of schizophrenia–a short version for primary care	Objective: Schizophrenia is a severe mental disorder and many patients are treated in primary care settings. Apart from the pharmacological management of disease-associated symptoms, the detection and treatment of side effects is of the utmost importance in clinical practice. The purpose of this publication is to offer relevant evidence-based recommendations for the biological treatment of schizo…	No	Yes	Yes	Yes	No	No
2016	Hasan, A; Palm, U; Padberg, F; Wobrock, T	Brain stimulation methods for patients with schizophrenia - new therapies on the horizon?	Background: Non-invasive brain stimulation (NIBS) techniques offer new promising treatment options in schizophrenia. However, the evidence from meta-Analyses and randomized clinical studies is limited. Results: For repetitive transcranial magnetic stimulation (rTMS) the clinical efficacy is highest for the 1-Hz rTMS over the left temporal cortex to improve auditory hallucinations, nevertheless th…	No	Yes	Yes	Yes	No	No
2013	Hasan, A; Wobrock, T; Gaebel, W; Janssen, B; Zielasek, J; Falkai, P	National and international schizophrenia guidelines. Update 2013 regarding recommendations about antipsychotic pharmacotherapy	Treatment guidelines provide evidence-based recommendations for diagnosis and treatment to assist clinicians, care givers and patients in finding an optimized treatment option in given clinical situations. Specific treatment guidelines for schizophrenia issued by the German Association of Psychiatry, Psychotherapy and Psychosomatics (DGPPN) and published under the auspices of the Working Group fo…	No	Yes	Yes	Yes	No	No
2013	Hasan, A; Wobrock, T; Gaebel, W; Janssen, B; Zielasek, J; Falkai, P	[National and international schizophrenia guidelines. Update 2013 regarding recommendations about antipsychotic pharmacotherapy].	Treatment guidelines provide evidence-based recommendations for diagnosis and treatment to assist clinicians, care givers and patients in finding an optimized treatment option in given clinical situations. Specific treatment guidelines for schizophrenia issued by the German Association of Psychiatry, Psychotherapy and Psychosomatics (DGPPN) and published under the auspices of the Working Group fo…	Yes	0	0	0	0	0
2015	Hasan, A; Wobrock, T; Großimlinghaus, I; Zielasek, J; Janssen, B; Reich-Erkelenz, D; Kopp, I; Gaebel, W; Falkai, P	Die ktualisierung der DGPPN S3-leitlinie schizophrenie—Aktueller stand = Update of the DGPPN S3-guidelines for the treatment of schizophrenia: Current status	Status quo: In 2006 has been published a German guideline for the treatment of schizophrenia on the S3 level defined by the Association of the Scientific Medical Societies (AWMF). Problem: The 2006 published S3 guideline of the German Society for Psychiatry, Psychotherapy and Psychosomatics presently is subject to an extensive revision process. The need for this actualization derives from numerou…	No	Yes	Yes	Yes	No	No
2011	Hasnain, M; Fredrickson, S K; Vieweg, W V R	Metformin for obesity and glucose dysregulation in patients with schizophrenia receiving antipsychotic drugs	Antipsychotic drug-induced weight gain and glucose dysregulation add to the cardiovascular risk of patients with schizophrenia and contribute to their early mortality. The currently recommended interventions to address the metabolic complications of antipsychotic drug treatment are to switch the patient from an antipsychotic drug with high metabolic liability to one with a lower liability and to …	No	Yes	Yes	Yes	No	No
1995	Haspel, T	Beta-blockers and the treatment of aggression	This review assesses the usefulness of beta-blockers in the treatment of aggression and describes the parameters for their clinical use. A Medline search using the terms "beta-blockers," "aggression," "propranolol," and "brain injury" identified relevant journal articles published in English between 1977 and 1993. Open, prospective and double-blind, placebo-controlled studies, as well as case rep…	No	Yes	Yes	Yes	No	No
2015	Hatta, K	Practical pharmacotherapy for acute schizophrenia patients	Well-organized clinical guidelines of pharmacotherapy for schizophrenia are not necessarily applicable to emergency and acute-phase situations. Thus, practical pharmacotherapy for acute schizophrenia patients should be based on data from real clinical practice and be independent of pharmaceutical companies. This study investigated the current guidelines being used to determine the initially prefe…	No	Yes	Yes	Yes	No	No
2021	Hawes, M R; Roth, K B; Cabassa, L J	Systematic Review of Psychosocial Smoking Cessation Interventions for People with Serious Mental Illness	Objective: Tobacco smoking is a major driver of premature mortality in people with serious mental illness (SMI; e.g., schizophrenia, bipolar disorder). This systematic literature review described randomized control trials of psychosocial smoking cessation interventions for people with SMI, rated their methodological rigor, evaluated the inclusion of racial/ethnic and sexual/gender minorities, and…	No	Yes	Yes	Yes	Yes	No
2019	Hawkins, E L; Hawkins, R D; Dennis, M; Williams, J M; Lawrie, S M	Animal-assisted therapy for schizophrenia and related disorders: A systematic review	Animal-assisted therapy (AAT) is increasingly researched as a potential treatment for physical and mental illness, including schizophrenia. The aim of the current paper is to systematically review randomised controlled trials (RCTs) to assess the effectiveness of AAT for schizophrenia and related disorders. We searched PubMed, PsycINFO, CINAHL, EMBASE, The Cochrane Library, CAB Abstracts, and Web…	No	Yes	Yes	Yes	Yes	No
2015	Hay, A; Byers, A; Sereno, M; Basra, M K; Dutta, S	Asenapine versus placebo for schizophrenia	Background: Schizophrenia is a highly prevalent and chronic disorder that comprises a wide range of symptomatology. Asenapine is a recently developed atypical antipsychotic that is approved by the US Food and Drug Administration (FDA) for the treatment of schizophrenia. Objectives: To determine the clinical effects of asenapine for adults with schizophrenia or other schizophrenia-like disorders b…	No	Yes	Yes	Yes	No	Yes
2016	Hazell, C M; Hayward, M; Cavanagh, K; Strauss, C	A systematic review and meta-analysis of low intensity CBT for psychosis	Sixteen sessions of individual cognitive behavior therapy for people with psychosis (CBTp) is recommended. However, access to CBTp is poor, so the potential of low intensity CBTp (fewer than 16 sessions of face-to-face contact) is being explored. A systematic review and meta-analysis was conducted of 10 controlled trials evaluating low intensity CBTp. Significant between-group effects were found …	No	Yes	Yes	No	Yes	Yes
2016	Hazlett, E A	Neural Substrates of Emotion-Processing Abnormalities in Borderline Personality Disorder		No	No	0	0	0	0
2017	He, H R; Lu, J; Yang, L H; Zheng, J; Gao, F; Zhai, Y J; Feng, J Q; Fan, Y J; Ma, X C	Repetitive transcranial magnetic stimulation for treating the symptoms of schizophrenia: A PRISMA compliant meta-analysis	Objective: To explore the efficacies of 1-Hz (low frequency) and 10-Hz (high frequency) repetitive transcranial magnetic stimulation (rTMS) in treating auditory hallucinations and negative symptoms of schizophrenia, respectively. Methods: Electronic databases were searched to identify relevant literature. Standard mean difference (SMD) and 95% confidence interval (CI) values were used to evaluate…	No	Yes	Yes	Yes	No	Yes
2012	Heal, D J; Gosden, J; Jackson, H C; Cheetham, S C; Smith, S L	Metabolic consequences of antipsychotic therapy: Preclinical and clinical perspectives on diabetes, diabetic ketoacidosis, and obesity	Antipsychotic drugs, particularly second-generation antipsychotics (SGAs), have reduced the burden to society of schizophrenia, but many still produce excessive weight gain. A significant number of SGAs also act directly to impair glycemic control causing insulin resistance, impaired glucose tolerance and type 2 diabetes, and also rarely diabetic ketoacidosis (DKA). Schizophrenia itself is almost…	No	Yes	Yes	Yes	No	No
2023	Hecht, Christian J 2nd; Burkhart, Robert J; Karimi, Amir H; Acuña, Alexander J; Kamath, Atul F	What is the Association Between Clinically Diagnosed Psychiatric Illness and Total Joint Arthroplasty? A Systematic Review Evaluating Outcomes, Healthcare Use, and Patient-reported Outcome Measures.	BACKGROUND: Studies evaluating the effects of a psychiatric illness on orthopaedic surgical outcomes have yielded mixed results. Because awareness of patient comorbid mental health disorders has become increasingly important to tailor treatment plans, the aim of our systematic review was to present the findings of all studies reporting on the association between clinically diagnosed psychiatric i…	No	Yes	Yes	Yes	No	No
2012	Hecht, Eric Michael; Landy, David C	Alpha-2 receptor antagonist add-on therapy in the treatment of schizophrenia; a meta-analysis	Introduction: Reduced dopaminergic activity in the pre-frontal cortex may partially explain the negative symptoms of schizophrenia. Animal models have shown that adding an alpha-2 adrenergic receptor antagonist to a D2 antagonist can efflux dopamine into the frontal cortex increasing dopaminergic activity. Trials of alpha-2 antagonist add-on therapy in humans have been limited by small sample siz…	No	Yes	Yes	Yes	No	Yes
2015	Heck, T; Zolezzi, M	Obstructive sleep apnea: Management considerations in psychiatric patients	Psychiatric disorders and obstructive sleep apnea (OSA) are often comorbid. However, there is limited information on the impact of psychotropic medications on OSA symptoms, on how to manage psychiatric pharmacotherapy in patients presenting with OSA, or on the effectiveness and challenges of OSA treatments in patients with comorbid mental illness. As such, the objective of this article is to prov…	No	Yes	Yes	Yes	No	No
1994	HEGARTY, J D; BALDESSARINI, R J; TOHEN, M; WATERNAUX, C; OEPEN, G	100 YEARS OF SCHIZOPHRENIA - A METAANALYSIS OF THE OUTCOME LITERATURE	Objective: This study was undertaken to assess the twentieth-century literature on outcome in schizophrenia for historical trends that might be associated with changes in diagnostic and therapeutic practice and to test the hypothesis that both improved biological treatment and changes in diagnostic criteria have influenced outcome. Method: Meta-analysis of the international literature on outcome …	No	Yes	Yes	Yes	No	Yes
1994	Hegarty, James D; Baldessarini, Ross J; Tohen, Mauricio; Waternaux, Christine; Oepen, Godehard	One hundred years of schizophrenia: A meta-analysis of the outcome literature	Reviews the literature on outcome in schizophrenia for historical trends that might be associated with changes in diagnostic and therapeutic practice and tests the hypothesis that both improved biological treatment and changes in diagnostic criteria have influenced outcome. Meta-analysis of the international literature on outcome in schizophrenia or dementia praecox from 1895 to 1992 identified 8…	Yes	0	0	0	0	0
1999	Held, T; Falloon, I R	Family therapy of schizophrenia.	Family therapy of schizophrenia has long been conceived and practised under etiological premises. Familial disturbances as pathological regression/fixation (psychoanalytical) and individuation-impairing family dynamics (systemic) were addressed directly in the hope of "curing" the disorder. The efforts to prove the viability of the concepts and/or the efficacy of the therapeutic approach were lar…	No	Yes	Yes	Yes	Yes	No
2016	Helfer, B; Samara, M T; Huhn, M; Klupp, E; Leucht, C; Zhu, Y; Engel, R R; Leucht, S	Efficacy and safety of antidepressants added to antipsychotics for schizophrenia: A systematic review and meta-analysis	Objective: The authors examined the safety and efficacy of antidepressants added to antipsychotic drugs in the treatment of schizophrenia. Method: Multiple databases and previous publications were searched through June 2015 to identify all randomized controlled trials of any add-on antidepressants compared with placebo or no-treatment in schizophrenia. Depressive and negative symptoms (primary ou…	No	Yes	Yes	Yes	No	Yes
2013	Helgason, Chanel; Sarris, Jerome	Mind-body medicine for schizophrenia and psychotic disorders: a review of the evidence.	Over half of psychiatric patients use some kind of Complementary and Alternative Medicine, with Mind-Body Medicine (MBM) being the most commonly used collective modality. To date however, to our knowledge, no overarching review exists examining MBM for psychotic disorders. Thus the purpose of this paper is to present the first review in this area. A MEDLINE search was conducted of articles writte…	No	Yes	Yes	Yes	Yes	No
2013	Heller, M M; Wong, J W; Lee, E S; Ladizinski, B; Grau, M; Howard, J L; Berger, T G; Koo, J Y M; Murase, J E	Delusional infestations: Clinical presentation, diagnosis and treatment	Patients with delusional infestations (DI), previously named delusions of parasitosis, have a fixed, false belief that they are infested with living or non-living pathogens. Patients have abnormal cutaneous symptoms such as itching, biting, or crawling sensations. They often demonstrate self-destructive behavior in an effort to rid the pathogens from under their skin, leading to excoriations, ulc…	No	Yes	Yes	No	No	No
2000	Hellewell, J S E; Gerlach, J E S	Opportunities and challenges presented by the new generation antipsychotics	The widespread availability of the new generation of atypical antipsychotics offers the clinician valuable new opportunities to prescribe effective and well-tolerated drug treatments for schizophrenia. As a group, the atypical antipsychotics are distinguished from the conventional agents by their lower propensity to induce extrapyramidal symptoms (EPS). In addition, some of these agents seem to b…	No	Yes	Yes	Yes	No	No
2013	Hemkens, L G; Contopoulos-Ioannidis, D G; Ioannidis, J P A	Concordance of effects of medical interventions on hospital admission and readmission rates with effects on mortality	Background: Many clinical trials examine a composite outcome of admission to hospital and death, or infer a relationship between hospital admission and survival benefit. This assumes concordance of the outcomes "hospital admission" and "death." However, whether the effects of a treatment on hospital admissions and readmissions correlate to its effect on serious outcomes such as death is unknown. …	No	Yes	Yes	No	No	No
2005	Henderson, D C	Schizophrenia and comorbid metabolic disorders	Comorbid metabolic disorders in patients with schizophrenia are underrecognized by many health care professionals and patients. That lack of awareness can contribute to serious morbidity and mortality in patients with schizophrenia. Patients with schizophrenia may be at greater risk for metabolic disorders such as insulin resistance, lipid abnormalities, and weight gain. In addition, although the…	No	Yes	Yes	Yes	No	No
2022	Hendriks, L; Mihalopoulos, C; Le, L K D; Loo, C; Chatterton, M L	Cost-utility analysis of repetitive transcranial magnetic stimulation as add-on therapy to standard care for the treatment of hallucinations in schizophrenia	Background. This research evaluates the cost-effectiveness of repetitive transcranial magnetic stimulation (rTMS) as add-on therapy to standard care for adults with schizophrenia from an Australian health system perspective. Methods. A Markov model estimated costs in 2021 Australian dollars and Disability-Adjusted Life-Years (DALYs) averted with rTMS added to standard care compared to standard ca…	No	Yes	Yes	Yes	No	No
1993	Henggeler, Scott W; Borduin, Charles M; Mann, Barton J	Advances in family therapy: Empirical foundations	Reviews theories and research in family therapy (FT) leading to the development of effective treatments for psychosocial problems experienced by children, adolescents, and their families. Pragmatic FTs (i.e., those concerned with behavioral change) provide the highest probability of favorable therapeutic outcomes for most psychosocial difficulties experienced by children and their families. Meta-…	No	Yes	Yes	Yes	Yes	No
2013	Heresco-Levy, U; Shoham, S; Javitt, D C	Glycine site agonists of the N-methyl-d-aspartate receptor and Parkinson's disease: A hypothesis	Limitations of current pharmacological approaches to Parkinson's disease (PD) highlight the need for the development of nondopaminergic therapeutic strategies. The potential role of glutamatergic neurotransmission modulators, including those active at the N-methyl-D-aspartate receptor (NMDAR), is presently under investigation. Most literature proposes the use of NMDAR antagonists based on neurode…	No	Yes	Yes	Yes	No	No
2015	Heringa, S M; Begemann, M J H; Goverde, A J; Sommer, I E C	Sex hormones and oxytocin augmentation strategies in schizophrenia: A quantitative review	Introduction: Sex differences in incidence, onset and course of schizophrenia suggest sex hormones play a protective role in the pathophysiology. Such a role is also proposed for oxytocin, another important regulator of reproduction function. Evidence on the efficacy of sex hormones and oxytocin in the treatment of schizophrenia is summarized. Methods: Double-blind, placebo-controlled, randomized…	No	Yes	Yes	Yes	No	Yes
2021	Hertzberg, L; Zohar, A H; Yitzhaky, A	Gene Expression Meta-Analysis of Cerebellum Samples Supports the FKBP5 Gene-Environment Interaction Model for Schizophrenia	Background: One of the most studied molecular models of gene-environment interactions is that of FKBP5, which has been shown to interact with childhood adversity to increase the risk of psychiatric disorders, and has been implicated in schizophrenia. While the model predicts up-regulation of FKBP5, previous brain samples gene expression studies yielded inconsistent results. Methods: We performed …	No	Yes	Yes	Yes	No	Yes
2018	Hesse, K; Klingberg, S	Psychosis: Cognitive Behavioral Treatment Strategies	Die Heterogenitat von Psychosen erfordert differenzierte Therapiestrategien anhand von Storungsmodellen. Erfolgreich sind einige evidenzbasierte Ansatze aus der kognitiven Verhaltenstherapie, bei denen die Patienten die zugrunde liegenden Mechanismen erkennen lernen, um so ggf. rechtzeitig ein Rezidiv zu verhindern. Der Einbezug von Angehorigen und eine gut gestaltete Beziehung zwischen Therapeut…	No	Yes	Yes	Yes	Yes	No
2005	Hester, E K; Thrower, M R	Current options in the management of olanzapine-associated weight gain	OBJECTIVE: To evaluate options for the management of weight gain associated with olanzapine therapy. DATA SOURCES: MEDLINE (1966-May 2004), International Pharmaceutical Abstracts (1970-August 2003), The Cochrane Library, and EMBASE (1974-August 2003) databases were searched using the key words antipsychotics, atypical antipsychotics, olanzapine, and weight gain. Bibliographies of cited articles w…	No	Yes	Yes	No	No	No
2007	Hetrick, S E; Merry, S; McKenzie, J; Sindahl, P; Proctor, M	Selective serotonin reuptake inhibitors (SSRIs) for depressive disorders in children and adolescents	Background: Depressive disorders are common in young people and are associated with significant negative impacts. Selective serotonin reuptake inhibitors (SSRIs) are often used, however, evidence of their effectiveness in children and adolescents is not clear. Furthermore, there have been warnings against their use in this population due to concerns about increased risk of suicidal ideation and b…	No	Yes	Yes	No	No	Yes
[truncated: 2,168 more rows]
